# Supplementary material for: De novo sequencing of tree peony (Paeonia suffruticosa) transcriptome to identify critical genes involved in flowering and floral organ development
Source: BMC Genomics. 2019 Jul 11;20:572. doi: 10.1186/s12864-019-5857-0 (PMC6624964; doi:10.1186/s12864-019-5857-0)
Supplement: Supplementary file 2 — Table S1. The differentially expressed genes (DEGs) involved in the different pathways. (XLSX 77 kb) [file 12864_2019_5857_MOESM2_ESM.xlsx]

## Sheet: Additional file 2 Table S1
table 1 The differentially expressed genes (DEGs) involved in the different pathways
PATHWAY_ID	PATHWAY_DES	Mapped_KO	ALL pathway KO	Unigene_NUM	KO_LIST	Unigene_LIST
ko01100	Metabolic pathways	771	2570	1123	K00008,K00011,K00012,K00013,K00020,K00021,K00025,K00026,K00028,K00029,K00030,K00031,K00033,K00036,K00051,K00052,K00053,K00058,K00059,K00074,K00079,K00083,K00088,K00099,K00106,K00108,K00121,K00122,K00128,K00130,K00131,K00133,K00134,K00140,K00145,K00161,K00162,K00164,K00166,K00167,K00207,K00208,K00213,K00215,K00218,K00222,K00225,K00227,K00228,K00231,K00232,K00234,K00235,K00236,K00249,K00253,K00254,…	all_(single)_contig_10557,all_(single)_contig_27114,all_(single)_contig_13446,all_(single)_contig_1400,all_(single)_contig_3787,all_(single)_contig_29703,all_(single)_contig_16006,all_(single)_contig_2934,all_(single)_contig_18775,all_(single)_contig_735,all_(single)_contig_18764,all_(single)_contig_5574,all_(single)_contig_19889,all_(single)_contig_7869,all_(single)_contig_12184,all_(single)_con…
ko01110	Biosynthesis of secondary metabolites	358	947	557	K00006,K00013,K00021,K00025,K00026,K00030,K00031,K00033,K00036,K00052,K00053,K00083,K00088,K00099,K00106,K00111,K00121,K00128,K00133,K00134,K00145,K00161,K00162,K00164,K00166,K00167,K00213,K00215,K00218,K00222,K00225,K00227,K00228,K00231,K00232,K00234,K00235,K00236,K00249,K00264,K00276,K00281,K00286,K00318,K00382,K00430,K00454,K00475,K00487,K00511,K00514,K00517,K00547,K00549,K00550,K00559,K00588,…	all_(single)_contig_10557,all_(single)_contig_27114,all_(single)_contig_13446,all_(single)_contig_3787,all_(single)_contig_2934,all_(single)_contig_18775,all_(single)_contig_18764,all_(single)_contig_5574,all_(single)_contig_48,all_(single)_contig_27582,all_(single)_contig_10023,all_(single)_contig_18718,all_(single)_contig_23502,all_(single)_contig_6298,all_(single)_contig_6806,all_(single)_cont…
ko01130	Biosynthesis of antibiotics	176	715	276	K00021,K00025,K00026,K00030,K00031,K00033,K00036,K00053,K00058,K00099,K00121,K00128,K00133,K00134,K00145,K00161,K00162,K00164,K00166,K00167,K00215,K00222,K00227,K00234,K00235,K00236,K00249,K00264,K00281,K00286,K00318,K00382,K00511,K00559,K00587,K00600,K00601,K00602,K00605,K00611,K00615,K00616,K00620,K00626,K00627,K00658,K00764,K00787,K00800,K00801,K00815,K00817,K00818,K00819,K00820,K00826,K00830,…	all_(single)_contig_27114,all_(single)_contig_13446,all_(single)_contig_2934,all_(single)_contig_18775,all_(single)_contig_18764,all_(single)_contig_3908,all_(single)_contig_48,all_(single)_contig_18718,all_(single)_contig_345,all_(single)_contig_6298,all_(single)_contig_6806,all_(single)_contig_12341,all_(single)_contig_7901,all_(single)_contig_11500,all_(single)_contig_13893,all_(single)_contig…
ko03010	Ribosome	125	143	214	K02863,K02864,K02865,K02866,K02867,K02868,K02870,K02871,K02872,K02873,K02874,K02875,K02876,K02877,K02878,K02879,K02881,K02882,K02883,K02884,K02885,K02886,K02887,K02888,K02889,K02890,K02891,K02892,K02893,K02894,K02895,K02896,K02897,K02898,K02899,K02900,K02901,K02902,K02903,K02906,K02907,K02908,K02909,K02910,K02911,K02912,K02913,K02914,K02915,K02916,K02918,K02919,K02920,K02921,K02922,K02924,K02925,…	all_(single)_contig_19,all_(single)_contig_278,all_(single)_contig_31970,all_(single)_contig_15181,all_(single)_contig_1133,all_(single)_contig_6956,all_(single)_contig_27658,all_(single)_contig_538,all_(single)_contig_26072,all_(single)_contig_29081,all_(single)_contig_18297,all_(single)_contig_87,all_(single)_contig_11478,all_(single)_contig_3474,all_(single)_contig_1375,all_(single)_contig_559…
ko01120	Microbial metabolism in diverse environments	125	982	204	K00025,K00026,K00028,K00029,K00030,K00031,K00033,K00036,K00051,K00058,K00074,K00106,K00121,K00122,K00128,K00131,K00133,K00134,K00161,K00162,K00164,K00215,K00234,K00235,K00236,K00264,K00297,K00365,K00366,K00382,K00387,K00392,K00451,K00485,K00517,K00600,K00615,K00616,K00626,K00627,K00640,K00658,K00814,K00830,K00831,K00844,K00850,K00851,K00855,K00860,K00872,K00873,K00927,K00928,K00948,K01006,K01011,…	all_(single)_contig_27114,all_(single)_contig_13446,all_(single)_contig_2934,all_(single)_contig_18775,all_(single)_contig_48,all_(single)_contig_1423,all_(single)_contig_611,all_(single)_contig_19398,all_(single)_contig_6806,all_(single)_contig_12341,all_(single)_contig_7901,all_(single)_contig_11500,all_(single)_contig_29297,all_(single)_contig_2494,all_(single)_contig_9316,all_(single)_contig_…
ko03040	Spliceosome	97	120	138	K03283,K06063,K09564,K10599,K11086,K11087,K11088,K11092,K11093,K11094,K11095,K11096,K11098,K11099,K11984,K12621,K12622,K12623,K12625,K12626,K12662,K12733,K12741,K12811,K12812,K12813,K12815,K12816,K12817,K12818,K12819,K12820,K12821,K12822,K12823,K12824,K12825,K12826,K12827,K12828,K12829,K12830,K12831,K12833,K12834,K12835,K12836,K12837,K12839,K12840,K12842,K12843,K12844,K12845,K12846,K12847,K12848,…	all_(single)_contig_9140,all_(single)_contig_5306,all_(single)_contig_19043,all_(single)_contig_10864,all_(single)_contig_24529,all_(single)_contig_18383,all_(single)_contig_25630,all_(single)_contig_26815,all_(single)_contig_13032,all_(single)_contig_2073,all_(single)_contig_1136,all_(single)_contig_11465,all_(single)_contig_10399,all_(single)_contig_1468,all_(single)_contig_30726,all_(single)_c…
ko01230	Biosynthesis of amino acids	97	226	148	K00013,K00030,K00031,K00052,K00053,K00058,K00133,K00134,K00145,K00215,K00264,K00286,K00549,K00600,K00611,K00615,K00616,K00620,K00640,K00765,K00766,K00789,K00800,K00814,K00815,K00817,K00818,K00826,K00831,K00850,K00872,K00873,K00891,K00927,K00928,K00930,K00931,K00948,K01079,K01438,K01476,K01586,K01609,K01620,K01623,K01626,K01647,K01649,K01652,K01653,K01657,K01658,K01663,K01681,K01687,K01689,K01693,…	all_(single)_contig_27114,all_(single)_contig_13446,all_(single)_contig_3787,all_(single)_contig_2934,all_(single)_contig_18764,all_(single)_contig_48,all_(single)_contig_11500,all_(single)_contig_3000,all_(single)_contig_10029,all_(single)_contig_2494,all_(single)_contig_29897,all_(single)_contig_19171,all_(single)_contig_12720,all_(single)_contig_4247,all_(single)_contig_12214,all_(single)_cont…
ko03013	RNA transport	96	138	137	K00784,K01164,K02516,K03113,K03231,K03236,K03237,K03238,K03239,K03240,K03241,K03242,K03243,K03245,K03246,K03247,K03248,K03249,K03250,K03251,K03252,K03253,K03254,K03257,K03259,K03260,K03262,K03537,K03538,K03680,K03754,K05019,K05749,K07562,K07936,K09291,K10577,K12160,K12812,K12875,K12876,K12877,K12878,K12879,K12880,K12881,K12882,K12883,K13025,K13114,K13126,K13130,K13137,K13151,K13171,K13174,K13175,…	all_(single)_contig_9140,all_(single)_contig_8957,all_(single)_contig_22541,all_(single)_contig_15428,all_(single)_contig_24890,all_(single)_contig_5371,all_(single)_contig_6895,all_(single)_contig_13804,all_(single)_contig_30120,all_(single)_contig_16760,all_(single)_contig_22299,all_(single)_contig_13599,all_(single)_contig_14116,all_(single)_contig_9576,all_(single)_contig_24529,all_(single)_c…
ko01200	Carbon metabolism	90	342	156	K00025,K00026,K00028,K00029,K00030,K00031,K00033,K00036,K00051,K00058,K00121,K00122,K00131,K00134,K00140,K00161,K00162,K00164,K00234,K00235,K00236,K00249,K00261,K00281,K00297,K00382,K00600,K00605,K00615,K00616,K00626,K00627,K00640,K00658,K00814,K00830,K00831,K00844,K00850,K00851,K00855,K00873,K00927,K00948,K01006,K01057,K01070,K01079,K01100,K01455,K01595,K01601,K01602,K01610,K01623,K01638,K01647,…	all_(single)_contig_27114,all_(single)_contig_13446,all_(single)_contig_2934,all_(single)_contig_18775,all_(single)_contig_48,all_(single)_contig_1423,all_(single)_contig_18718,all_(single)_contig_611,all_(single)_contig_6806,all_(single)_contig_4005,all_(single)_contig_11500,all_(single)_contig_2494,all_(single)_contig_12720,all_(single)_contig_4247,all_(single)_contig_12967,all_(single)_contig_…
ko00190	Oxidative phosphorylation	81	215	105	K00234,K00235,K00236,K00411,K00412,K00413,K00417,K00419,K01507,K01535,K02108,K02109,K02110,K02111,K02112,K02113,K02114,K02115,K02126,K02132,K02133,K02134,K02136,K02137,K02138,K02140,K02144,K02145,K02146,K02147,K02148,K02149,K02150,K02151,K02152,K02153,K02154,K02155,K02256,K02257,K02258,K02259,K02260,K02261,K02262,K02265,K02266,K02267,K03661,K03879,K03881,K03882,K03883,K03884,K03934,K03935,K03936,…	all_(single)_contig_12554,all_(single)_contig_4749,all_(single)_contig_12179,all_(single)_contig_1777,all_(single)_contig_946,all_(single)_contig_6017,all_(single)_contig_12360,all_(single)_contig_10912,all_(single)_contig_5506,all_(single)_contig_3367,all_(single)_contig_12480,all_(single)_contig_7393,all_(single)_contig_6993,all_(single)_contig_4699,all_(single)_contig_4287,all_(single)_contig_…
ko00230	Purine metabolism	80	263	118	K00088,K00106,K00365,K00601,K00602,K00759,K00760,K00764,K00856,K00860,K00873,K00939,K00940,K00942,K00948,K00962,K01427,K01466,K01488,K01490,K01510,K01519,K01522,K01756,K01835,K01923,K01933,K01939,K01945,K01951,K01952,K02320,K02321,K02324,K02325,K02326,K02327,K02328,K02335,K02684,K02685,K02999,K03000,K03002,K03005,K03006,K03007,K03009,K03010,K03011,K03012,K03013,K03014,K03015,K03016,K03017,K03018,…	all_(single)_contig_27114,all_(single)_contig_6810,all_(single)_contig_2934,all_(single)_contig_2883,all_(single)_contig_32816,all_(single)_contig_23431,all_(single)_contig_10797,all_(single)_contig_6908,all_(single)_contig_4247,all_(single)_contig_2662,all_(single)_contig_5832,all_(single)_contig_4683,all_(single)_contig_17465,all_(single)_contig_15411,all_(single)_contig_16887,all_(single)_cont…
ko04141	Protein processing in endoplasmic reticulum	76	140	149	K01228,K01230,K01456,K03094,K03237,K03283,K03347,K03868,K04079,K04523,K04554,K05546,K06689,K07151,K07342,K07765,K07953,K08054,K08057,K08288,K08653,K08852,K09481,K09486,K09487,K09490,K09503,K09517,K09518,K09523,K09540,K09561,K09562,K09580,K09584,K10084,K10085,K10088,K10575,K10597,K10601,K10636,K10661,K10666,K10839,K10950,K10956,K11718,K11863,K12275,K12666,K12667,K12668,K12669,K12670,K13249,K13250,…	all_(single)_contig_30024,all_(single)_contig_10132,all_(single)_contig_304,all_(single)_contig_1533,all_(single)_contig_23895,all_(single)_contig_21800,all_(single)_contig_19980,all_(single)_contig_367,all_(single)_contig_10195,all_(single)_contig_4980,all_(single)_contig_4992,all_(single)_contig_5043,all_(single)_contig_24799,all_(single)_contig_10405,all_(single)_contig_22245,all_(single)_cont…
ko00240	Pyrimidine metabolism	68	167	165	K00207,K00254,K00384,K00609,K00761,K00857,K00876,K00940,K00943,K00962,K01240,K01431,K01464,K01489,K01510,K01519,K01520,K01937,K01955,K01956,K02320,K02321,K02324,K02325,K02326,K02327,K02328,K02335,K02684,K02685,K02999,K03000,K03002,K03005,K03006,K03007,K03009,K03010,K03011,K03012,K03013,K03014,K03015,K03016,K03017,K03018,K03020,K03022,K03023,K03025,K03026,K03027,K03040,K03043,K03046,K03504,K03505,…	all_(single)_contig_6810,all_(single)_contig_12554,all_(single)_contig_4749,all_(single)_contig_2883,all_(single)_contig_24275,all_(single)_contig_23431,all_(single)_contig_10797,all_(single)_contig_6908,all_(single)_contig_946,all_(single)_contig_6017,all_(single)_contig_22072,all_(single)_contig_12360,all_(single)_contig_2852,all_(single)_contig_14654,all_(single)_contig_10912,all_(single)_cont…
ko05169	Epstein-Barr virus infection	60	150	96	K01510,K02206,K03006,K03007,K03009,K03010,K03011,K03012,K03013,K03014,K03015,K03016,K03017,K03018,K03020,K03022,K03023,K03025,K03026,K03027,K03028,K03029,K03030,K03031,K03032,K03033,K03035,K03036,K03037,K03038,K03039,K03061,K03062,K03063,K03064,K03065,K03066,K03083,K03097,K03115,K03120,K03124,K03136,K03137,K03283,K03875,K04498,K04730,K06063,K06067,K06627,K06630,K07936,K10591,K11838,K14290,K14317,…	all_(single)_contig_12358,all_(single)_contig_1234,all_(single)_contig_10797,all_(single)_contig_22072,all_(single)_contig_17465,all_(single)_contig_15411,all_(single)_contig_9739,all_(single)_contig_1468,all_(single)_contig_3026,all_(single)_contig_23897,all_(single)_contig_5352,all_(single)_contig_707,all_(single)_contig_14673,all_(single)_contig_9328,all_(single)_contig_1377,all_(single)_conti…
ko04110	Cell cycle	56	107	85	K02178,K02180,K02202,K02206,K02209,K02210,K02212,K02213,K02214,K02365,K02537,K02540,K02541,K02542,K02603,K02604,K02605,K02606,K02607,K02608,K03083,K03094,K03347,K03348,K03349,K03350,K03351,K03353,K03354,K03355,K03357,K03363,K03364,K03868,K03875,K04498,K04681,K04683,K04728,K04802,K05868,K06067,K06620,K06627,K06628,K06630,K06632,K06634,K06636,K06638,K06640,K06669,K06670,K06671,K08866,K13728,	all_(single)_contig_3547,all_(single)_contig_3468,all_(single)_contig_1595,all_(single)_contig_6734,all_(single)_contig_304,all_(single)_contig_13531,all_(single)_contig_7190,all_(single)_contig_12604,all_(single)_contig_18372,all_(single)_contig_5352,all_(single)_contig_707,all_(single)_contig_441,all_(single)_contig_4174,all_(single)_contig_3038,all_(single)_contig_5581,all_(single)_contig_4859…
ko04120	Ubiquitin mediated proteolysis	54	124	163	K03094,K03178,K03347,K03348,K03349,K03350,K03351,K03353,K03354,K03355,K03357,K03363,K03364,K03868,K03869,K03872,K03873,K03875,K04506,K04554,K04649,K04706,K06688,K06689,K09561,K10140,K10143,K10144,K10260,K10570,K10571,K10573,K10575,K10576,K10577,K10579,K10580,K10581,K10583,K10588,K10589,K10590,K10591,K10592,K10597,K10598,K10599,K10601,K10609,K10610,K10684,K10685,K10686,K10688,K00134,K00234,K00235,…	all_(single)_contig_4831,all_(single)_contig_30024,all_(single)_contig_12554,all_(single)_contig_4749,all_(single)_contig_2128,all_(single)_contig_23461,all_(single)_contig_32624,all_(single)_contig_1279,all_(single)_contig_304,all_(single)_contig_11461,all_(single)_contig_5630,all_(single)_contig_9637,all_(single)_contig_2877,all_(single)_contig_4697,all_(single)_contig_28553,all_(single)_contig…
ko03008	Ribosome biogenesis in eukaryotes	53	82	143	K01164,K03097,K03115,K03264,K03537,K03538,K06943,K07178,K07179,K07562,K07936,K11108,K11128,K11129,K11131,K11883,K12619,K12845,K13288,K14290,K14521,K14537,K14538,K14539,K14544,K14545,K14546,K14548,K14549,K14550,K14552,K14553,K14554,K14555,K14556,K14557,K14558,K14559,K14560,K14561,K14563,K14564,K14565,K14566,K14567,K14568,K14569,K14570,K14571,K14572,K14573,K14574,K18532,K00234,K00235,K00236,K00411,…	all_(single)_contig_5507,all_(single)_contig_8367,all_(single)_contig_2515,all_(single)_contig_13804,all_(single)_contig_12554,all_(single)_contig_4749,all_(single)_contig_15666,all_(single)_contig_13741,all_(single)_contig_946,all_(single)_contig_6017,all_(single)_contig_12360,all_(single)_contig_21270,all_(single)_contig_10912,all_(single)_contig_30828,all_(single)_contig_18675,all_(single)_con…
ko04111	Cell cycle - yeast	50	122	68	K02178,K02180,K02209,K02210,K02212,K02213,K02214,K02219,K02365,K02516,K02537,K02540,K02541,K02542,K02603,K02604,K02605,K02606,K02607,K02608,K02830,K03094,K03347,K03348,K03349,K03350,K03351,K03353,K03354,K03355,K03357,K03363,K03364,K03456,K03868,K04354,K04382,K06628,K06636,K06662,K06669,K06670,K06671,K06672,K06675,K06676,K06677,K06678,K06685,K08866,	all_(single)_contig_3547,all_(single)_contig_1595,all_(single)_contig_6734,all_(single)_contig_304,all_(single)_contig_11140,all_(single)_contig_13531,all_(single)_contig_7495,all_(single)_contig_12604,all_(single)_contig_5648,all_(single)_contig_1866,all_(single)_contig_4174,all_(single)_contig_11491,all_(single)_contig_25184,all_(single)_contig_5581,all_(single)_contig_4709,all_(single)_contig_…
ko03018	RNA degradation	48	78	78	K00850,K00962,K01148,K01689,K03514,K03654,K03678,K03679,K03681,K04043,K04077,K07573,K10643,K11600,K12580,K12581,K12585,K12586,K12587,K12589,K12590,K12591,K12592,K12593,K12598,K12599,K12600,K12602,K12603,K12604,K12605,K12606,K12607,K12608,K12611,K12613,K12614,K12616,K12617,K12619,K12620,K12621,K12622,K12623,K12625,K12626,K13126,K14442,	all_(single)_contig_2515,all_(single)_contig_5371,all_(single)_contig_7318,all_(single)_contig_2193,all_(single)_contig_11500,all_(single)_contig_25666,all_(single)_contig_23431,all_(single)_contig_18161,all_(single)_contig_14688,all_(single)_contig_3378,all_(single)_contig_4867,all_(single)_contig_25221,all_(single)_contig_2528,all_(single)_contig_27267,all_(single)_contig_29807,all_(single)_con…
ko03015	mRNA surveillance pathway	47	59	82	K00565,K03265,K03267,K03456,K04354,K04382,K06100,K06269,K06965,K08873,K11583,K11584,K12812,K12875,K12876,K12877,K12881,K12882,K12883,K13025,K13114,K13126,K13171,K13917,K14294,K14324,K14325,K14326,K14327,K14328,K14376,K14396,K14397,K14398,K14399,K14400,K14401,K14402,K14403,K14404,K14406,K14408,K14409,K14411,K14416,K14962,K15542,	all_(single)_contig_8957,all_(single)_contig_5371,all_(single)_contig_10059,all_(single)_contig_8402,all_(single)_contig_24208,all_(single)_contig_7089,all_(single)_contig_14688,all_(single)_contig_10110,all_(single)_contig_6221,all_(single)_contig_4317,all_(single)_contig_3921,all_(single)_contig_21662,all_(single)_contig_4149,all_(single)_contig_1866,all_(single)_contig_452,all_(single)_contig_…
ko00195	Photosynthesis	45	63	55	K02108,K02109,K02110,K02111,K02112,K02113,K02114,K02115,K02634,K02635,K02636,K02637,K02638,K02639,K02641,K02689,K02690,K02691,K02692,K02693,K02694,K02695,K02697,K02698,K02699,K02701,K02703,K02704,K02705,K02706,K02707,K02710,K02712,K02716,K02717,K02721,K02723,K02724,K03541,K03542,K08901,K08902,K08903,K08905,K14332,	all_(single)_contig_7869,all_(single)_contig_461,all_(single)_contig_8412,all_(single)_contig_24884,all_(single)_contig_415,all_(single)_contig_4118,all_(single)_contig_4065,all_(single)_contig_4699,all_(single)_contig_13019,all_(single)_contig_21266,all_(single)_contig_2906,all_(single)_contig_28345,all_(single)_contig_7985,all_(single)_contig_9706,all_(single)_contig_8226,all_(single)_contig_98…
ko04932	Non-alcoholic fatty liver disease (NAFLD)	42	124	58	K00234,K00235,K00236,K00411,K00412,K00413,K00417,K00419,K02256,K02261,K02262,K02265,K02266,K02267,K03083,K03237,K03934,K03935,K03936,K03937,K03939,K03940,K03941,K03942,K03943,K03945,K03946,K03949,K03952,K03953,K03955,K03963,K03965,K03966,K04392,K07198,K07199,K07297,K08738,K08852,K11352,K11353,	all_(single)_contig_30024,all_(single)_contig_12554,all_(single)_contig_4749,all_(single)_contig_6017,all_(single)_contig_12360,all_(single)_contig_4287,all_(single)_contig_10017,all_(single)_contig_2596,all_(single)_contig_13419,all_(single)_contig_7854,all_(single)_contig_3038,all_(single)_contig_5944,all_(single)_contig_2178,all_(single)_contig_26412,all_(single)_contig_24735,all_(single)_cont…
ko05166	HTLV-I infection	40	206	63	K00787,K02180,K02324,K02325,K02326,K02327,K02328,K02537,K03083,K03120,K03348,K03349,K03350,K03351,K03353,K03354,K03355,K03357,K03363,K03504,K03505,K04498,K04728,K04802,K05770,K05863,K06062,K06268,K06620,K06640,K07936,K08054,K08057,K08065,K08874,K14290,K15040,K15304,K15305,K15306,	all_(single)_contig_3547,all_(single)_contig_367,all_(single)_contig_22072,all_(single)_contig_16135,all_(single)_contig_12604,all_(single)_contig_18372,all_(single)_contig_4814,all_(single)_contig_8687,all_(single)_contig_7490,all_(single)_contig_5373,all_(single)_contig_4881,all_(single)_contig_27162,all_(single)_contig_4174,all_(single)_contig_20307,all_(single)_contig_3038,all_(single)_contig…
ko04144	Endocytosis	39	148	71	K00889,K01115,K01528,K03283,K04646,K07889,K07897,K07904,K07937,K10591,K11824,K11826,K11866,K12183,K12184,K12185,K12188,K12189,K12190,K12191,K12192,K12193,K12194,K12195,K12196,K12197,K12198,K12199,K12200,K12471,K12479,K12483,K12486,K12489,K12492,K12493,K15053,K18442,K18443,	all_(single)_contig_16717,all_(single)_contig_14486,all_(single)_contig_3773,all_(single)_contig_1468,all_(single)_contig_3626,all_(single)_contig_19140,all_(single)_contig_17668,all_(single)_contig_1331,all_(single)_contig_78,all_(single)_contig_3465,all_(single)_contig_19471,all_(single)_contig_14673,all_(single)_contig_9166,all_(single)_contig_6852,all_(single)_contig_18452,all_(single)_contig…
ko04113	Meiosis - yeast	38	99	53	K02178,K02209,K02210,K02212,K02213,K02214,K02365,K02537,K02540,K02541,K02542,K02603,K02604,K02605,K02606,K02607,K02608,K02830,K03348,K03349,K03350,K03351,K03353,K03354,K03355,K03357,K03363,K03456,K04382,K06269,K06628,K06636,K06662,K06669,K06671,K10878,K11584,K12761,	all_(single)_contig_1595,all_(single)_contig_6734,all_(single)_contig_13531,all_(single)_contig_12604,all_(single)_contig_4317,all_(single)_contig_12584,all_(single)_contig_1866,all_(single)_contig_452,all_(single)_contig_4174,all_(single)_contig_30342,all_(single)_contig_5581,all_(single)_contig_7691,all_(single)_contig_8989,all_(single)_contig_6990,all_(single)_contig_9823,all_(single)_contig_3…
ko05203	Viral carcinogenesis	38	134	80	K00873,K02146,K02206,K03062,K03120,K03122,K03123,K03124,K03136,K03137,K03141,K03142,K03143,K03144,K03363,K03875,K04371,K04392,K04498,K04681,K06062,K06063,K06067,K06627,K06630,K06638,K10610,K10691,K11252,K11254,K11407,K11418,K11594,K11643,K11838,K15305,K15306,K15979,	all_(single)_contig_27114,all_(single)_contig_3468,all_(single)_contig_2934,all_(single)_contig_21438,all_(single)_contig_12358,all_(single)_contig_4247,all_(single)_contig_22072,all_(single)_contig_3485,all_(single)_contig_28964,all_(single)_contig_4728,all_(single)_contig_10260,all_(single)_contig_17129,all_(single)_contig_13806,all_(single)_contig_5352,all_(single)_contig_707,all_(single)_cont…
ko00330	Arginine and proline metabolism	37	134	47	K00128,K00145,K00261,K00262,K00286,K00294,K00318,K00472,K00611,K00620,K00797,K00818,K00819,K00930,K00931,K01259,K01426,K01427,K01438,K01476,K01583,K01611,K01755,K01915,K01940,K10536,K12251,K12259,K12657,K13366,K13427,K14085,K14454,K14455,K14677,K14682,K17839,	all_(single)_contig_3787,all_(single)_contig_735,all_(single)_contig_48,all_(single)_contig_20361,all_(single)_contig_889,all_(single)_contig_10029,all_(single)_contig_8503,all_(single)_contig_6101,all_(single)_contig_5779,all_(single)_contig_1062,all_(single)_contig_1561,all_(single)_contig_8863,all_(single)_contig_14814,all_(single)_contig_24712,all_(single)_contig_20553,all_(single)_contig_132…
ko00520	Amino sugar and nucleotide sugar metabolism	36	144	64	K00012,K00326,K00621,K00820,K00844,K00847,K00963,K00965,K00966,K00972,K00975,K01183,K01209,K01711,K01784,K01809,K01810,K01835,K01836,K02377,K05305,K06118,K08678,K08679,K10046,K12373,K12446,K12447,K12448,K12449,K12450,K13379,K13648,K16190,K17497,K18677,	all_(single)_contig_10557,all_(single)_contig_18775,all_(single)_contig_9085,all_(single)_contig_4402,all_(single)_contig_24794,all_(single)_contig_30916,all_(single)_contig_7665,all_(single)_contig_19119,all_(single)_contig_10656,all_(single)_contig_33037,all_(single)_contig_3847,all_(single)_contig_24423,all_(single)_contig_24241,all_(single)_contig_18207,all_(single)_contig_14963,all_(single)_…
ko04142	Lysosome	36	102	43	K01052,K01074,K01205,K01363,K01366,K01369,K01373,K01379,K01444,K02144,K02146,K02154,K02155,K03661,K04646,K05656,K06129,K10532,K12309,K12347,K12373,K12382,K12385,K12386,K12391,K12392,K12393,K12396,K12397,K12398,K12399,K12400,K12402,K12403,K14379,K19363,	all_(single)_contig_1196,all_(single)_contig_18264,all_(single)_contig_10189,all_(single)_contig_1777,all_(single)_contig_186,all_(single)_contig_837,all_(single)_contig_2561,all_(single)_contig_5506,all_(single)_contig_17668,all_(single)_contig_3394,all_(single)_contig_15761,all_(single)_contig_11012,all_(single)_contig_6993,all_(single)_contig_6448,all_(single)_contig_9005,all_(single)_contig_7…
ko03420	Nucleotide excision repair	36	47	54	K02202,K02324,K02325,K02326,K02327,K02328,K02335,K03141,K03142,K03143,K03144,K03504,K03505,K03868,K04802,K06634,K07466,K10140,K10570,K10609,K10610,K10739,K10740,K10747,K10754,K10755,K10756,K10838,K10839,K10841,K10843,K10844,K10845,K10846,K10848,K10849,	all_(single)_contig_773,all_(single)_contig_29184,all_(single)_contig_10743,all_(single)_contig_7451,all_(single)_contig_3925,all_(single)_contig_2980,all_(single)_contig_28964,all_(single)_contig_8142,all_(single)_contig_4518,all_(single)_contig_16887,all_(single)_contig_7190,all_(single)_contig_16135,all_(single)_contig_13623,all_(single)_contig_4881,all_(single)_contig_8502,all_(single)_contig…
ko04075	Plant hormone signal transduction	35	45	79	K12126,K13415,K13422,K13463,K13464,K13946,K14431,K14432,K14484,K14485,K14486,K14487,K14488,K14489,K14490,K14491,K14492,K14493,K14494,K14495,K14496,K14497,K14498,K14500,K14502,K14503,K14505,K14506,K14508,K14509,K14513,K14514,K14515,K14516,K16189,	all_(single)_contig_6603,all_(single)_contig_19188,all_(single)_contig_15244,all_(single)_contig_5331,all_(single)_contig_9522,all_(single)_contig_27072,all_(single)_contig_19415,all_(single)_contig_1636,all_(single)_contig_19744,all_(single)_contig_1055,all_(single)_contig_7734,all_(single)_contig_8657,all_(single)_contig_4184,all_(single)_contig_19101,all_(single)_contig_5430,all_(single)_conti…
ko03050	Proteasome	34	48	47	K02725,K02726,K02727,K02728,K02729,K02730,K02731,K02732,K02734,K02735,K02736,K02737,K02738,K02739,K03028,K03029,K03030,K03031,K03032,K03033,K03035,K03036,K03037,K03038,K03039,K03061,K03062,K03063,K03064,K03065,K03066,K06699,K06700,K11599,	all_(single)_contig_1234,all_(single)_contig_6094,all_(single)_contig_9739,all_(single)_contig_8627,all_(single)_contig_5427,all_(single)_contig_6288,all_(single)_contig_1377,all_(single)_contig_8710,all_(single)_contig_2046,all_(single)_contig_6125,all_(single)_contig_23715,all_(single)_contig_8571,all_(single)_contig_9423,all_(single)_contig_1226,all_(single)_contig_17116,all_(single)_contig_82…
ko04146	Peroxisome	34	72	55	K00031,K00106,K00232,K00306,K00477,K00830,K00869,K01640,K01897,K03426,K03781,K04564,K04565,K05677,K06664,K07513,K11147,K11517,K12261,K12663,K13237,K13336,K13337,K13338,K13339,K13341,K13342,K13343,K13345,K13346,K13347,K13348,K13354,K13356,	all_(single)_contig_5777,all_(single)_contig_9316,all_(single)_contig_2657,all_(single)_contig_6327,all_(single)_contig_3557,all_(single)_contig_3990,all_(single)_contig_132,all_(single)_contig_5771,all_(single)_contig_19512,all_(single)_contig_338,all_(single)_contig_16843,all_(single)_contig_2328,all_(single)_contig_30711,all_(single)_contig_20486,all_(single)_contig_15138,all_(single)_contig_1…
ko00260	Glycine, serine and threonine metabolism	32	93	47	K00058,K00108,K00130,K00133,K00276,K00281,K00306,K00382,K00600,K00605,K00827,K00830,K00831,K00872,K00928,K01079,K01620,K01695,K01696,K01733,K01754,K01834,K02437,K12235,K12524,K14085,K14272,K15633,K15634,K15893,K15918,K15919,	all_(single)_contig_13446,all_(single)_contig_2494,all_(single)_contig_23560,all_(single)_contig_29897,all_(single)_contig_12720,all_(single)_contig_3194,all_(single)_contig_3990,all_(single)_contig_11035,all_(single)_contig_2992,all_(single)_contig_2723,all_(single)_contig_17294,all_(single)_contig_5167,all_(single)_contig_22845,all_(single)_contig_3142,all_(single)_contig_5050,all_(single)_cont…
ko00564	Glycerophospholipid metabolism	32	107	54	K00006,K00111,K00550,K00630,K00894,K00901,K00967,K00968,K00981,K00993,K00995,K00999,K01047,K01114,K01115,K01126,K01613,K05929,K06129,K06130,K08730,K13506,K13508,K13510,K13511,K13513,K13519,K13523,K14156,K14674,K15728,K16860,	all_(single)_contig_10023,all_(single)_contig_24172,all_(single)_contig_10582,all_(single)_contig_16742,all_(single)_contig_3723,all_(single)_contig_1790,all_(single)_contig_15155,all_(single)_contig_1331,all_(single)_contig_27483,all_(single)_contig_4116,all_(single)_contig_14492,all_(single)_contig_15703,all_(single)_contig_16151,all_(single)_contig_33824,all_(single)_contig_20595,all_(single)_…
ko03030	DNA replication	30	59	43	K02209,K02210,K02212,K02320,K02321,K02324,K02325,K02326,K02327,K02328,K02335,K02540,K02541,K02542,K02684,K02685,K03504,K03505,K04799,K04802,K07466,K10739,K10740,K10743,K10744,K10745,K10747,K10754,K10755,K10756,	all_(single)_contig_4927,all_(single)_contig_1595,all_(single)_contig_773,all_(single)_contig_7451,all_(single)_contig_2980,all_(single)_contig_9399,all_(single)_contig_4518,all_(single)_contig_16887,all_(single)_contig_16135,all_(single)_contig_13623,all_(single)_contig_4881,all_(single)_contig_2116,all_(single)_contig_5581,all_(single)_contig_10179,all_(single)_contig_4455,all_(single)_contig_7…
ko00010	Glycolysis / Gluconeogenesis	29	93	68	K00121,K00128,K00131,K00134,K00161,K00162,K00382,K00627,K00844,K00850,K00873,K00927,K01568,K01610,K01623,K01689,K01785,K01792,K01803,K01810,K01834,K01835,K01895,K03103,K03841,K14085,K15633,K15634,K18857,	all_(single)_contig_27114,all_(single)_contig_2934,all_(single)_contig_18775,all_(single)_contig_1423,all_(single)_contig_6806,all_(single)_contig_11500,all_(single)_contig_4247,all_(single)_contig_9085,all_(single)_contig_4402,all_(single)_contig_231,all_(single)_contig_24745,all_(single)_contig_3182,all_(single)_contig_1329,all_(single)_contig_18207,all_(single)_contig_1817,all_(single)_contig_…
ko00860	Porphyrin and chlorophyll metabolism	29	106	35	K00218,K00228,K00231,K00510,K01599,K01698,K01719,K01749,K01772,K01845,K01885,K02257,K02259,K02492,K03403,K03404,K03405,K03428,K04035,K04040,K08099,K08101,K10960,K13071,K13545,K13600,K13606,K18010,K19054,	all_(single)_contig_5574,all_(single)_contig_23502,all_(single)_contig_14691,all_(single)_contig_9559,all_(single)_contig_4298,all_(single)_contig_12786,all_(single)_contig_7393,all_(single)_contig_11263,all_(single)_contig_4364,all_(single)_contig_27283,all_(single)_contig_20822,all_(single)_contig_11450,all_(single)_contig_7408,all_(single)_contig_3813,all_(single)_contig_5627,all_(single)_cont…
ko00900	Terpenoid backbone biosynthesis	29	53	38	K00021,K00099,K00587,K00626,K00787,K00869,K00919,K00938,K00991,K01597,K01641,K01662,K01770,K01823,K03526,K03527,K05356,K05906,K05954,K05955,K06013,K08658,K10960,K11778,K13789,K14066,K15889,K15891,K15892,	all_(single)_contig_3908,all_(single)_contig_6298,all_(single)_contig_12341,all_(single)_contig_13893,all_(single)_contig_7980,all_(single)_contig_177,all_(single)_contig_13124,all_(single)_contig_5373,all_(single)_contig_8609,all_(single)_contig_2838,all_(single)_contig_6699,all_(single)_contig_20832,all_(single)_contig_777,all_(single)_contig_3813,all_(single)_contig_456,all_(single)_contig_881…
ko00270	Cysteine and methionine metabolism	29	81	47	K00025,K00026,K00133,K00547,K00549,K00558,K00640,K00789,K00797,K00815,K00899,K00928,K01011,K01244,K01251,K01611,K01738,K01739,K01760,K01761,K01762,K05933,K08963,K08967,K12524,K14454,K14455,K16054,K17398,	all_(single)_contig_48,all_(single)_contig_4284,all_(single)_contig_889,all_(single)_contig_12967,all_(single)_contig_16782,all_(single)_contig_1965,all_(single)_contig_30534,all_(single)_contig_1062,all_(single)_contig_3049,all_(single)_contig_18177,all_(single)_contig_16,all_(single)_contig_2295,all_(single)_contig_22845,all_(single)_contig_5446,all_(single)_contig_4293,all_(single)_contig_4000…
ko00620	Pyruvate metabolism	29	90	56	K00025,K00026,K00028,K00029,K00051,K00102,K00128,K00161,K00162,K00382,K00626,K00627,K00873,K01006,K01069,K01595,K01610,K01638,K01649,K01679,K01759,K01895,K01961,K01962,K01963,K02160,K11262,K14085,K18881,	all_(single)_contig_27114,all_(single)_contig_2934,all_(single)_contig_6806,all_(single)_contig_10724,all_(single)_contig_4247,all_(single)_contig_24745,all_(single)_contig_1817,all_(single)_contig_5482,all_(single)_contig_10462,all_(single)_contig_725,all_(single)_contig_1417,all_(single)_contig_5446,all_(single)_contig_1325,all_(single)_contig_19705,all_(single)_contig_6845,all_(single)_contig_…
ko04145	Phagosome	28	95	46	K00914,K00921,K02144,K02145,K02146,K02147,K02148,K02149,K02150,K02151,K02152,K02153,K02154,K02155,K03661,K04392,K07342,K07374,K07375,K07889,K07897,K08054,K08057,K08488,K08492,K08517,K09481,K10956,	all_(single)_contig_367,all_(single)_contig_1777,all_(single)_contig_10195,all_(single)_contig_18098,all_(single)_contig_5506,all_(single)_contig_3367,all_(single)_contig_32177,all_(single)_contig_6993,all_(single)_contig_3258,all_(single)_contig_884,all_(single)_contig_19843,all_(single)_contig_1336,all_(single)_contig_1342,all_(single)_contig_6864,all_(single)_contig_25303,all_(single)_contig_1…
ko00500	Starch and sucrose metabolism	28	101	71	K00012,K00688,K00695,K00696,K00700,K00703,K00705,K00844,K00847,K00963,K00975,K01051,K01087,K01176,K01177,K01187,K01188,K01193,K01194,K01213,K01810,K01835,K05349,K05350,K08678,K08679,K13648,K16055,	all_(single)_contig_10557,all_(single)_contig_18775,all_(single)_contig_8729,all_(single)_contig_18080,all_(single)_contig_9085,all_(single)_contig_4402,all_(single)_contig_24794,all_(single)_contig_28356,all_(single)_contig_22431,all_(single)_contig_12862,all_(single)_contig_4207,all_(single)_contig_32049,all_(single)_contig_3847,all_(single)_contig_16581,all_(single)_contig_483,all_(single)_con…
ko04114	Oocyte meiosis	28	76	55	K02178,K02183,K02206,K02365,K02537,K03094,K03347,K03348,K03349,K03350,K03351,K03353,K03354,K03355,K03357,K03363,K03456,K03868,K04368,K04371,K04382,K06268,K06269,K06630,K06636,K06669,K11584,K13728,	all_(single)_contig_304,all_(single)_contig_3113,all_(single)_contig_9637,all_(single)_contig_18910,all_(single)_contig_4728,all_(single)_contig_17129,all_(single)_contig_12604,all_(single)_contig_13806,all_(single)_contig_4814,all_(single)_contig_4317,all_(single)_contig_5352,all_(single)_contig_441,all_(single)_contig_1866,all_(single)_contig_452,all_(single)_contig_27162,all_(single)_contig_41…
ko05168	Herpes simplex infection	28	129	42	K02206,K03006,K03094,K03097,K03115,K03120,K03127,K03129,K03130,K03131,K03133,K03134,K03237,K03347,K03875,K04498,K06269,K08738,K11674,K11838,K12881,K12890,K12891,K12893,K12896,K14840,K15414,K16196,	all_(single)_contig_24275,all_(single)_contig_12358,all_(single)_contig_304,all_(single)_contig_22072,all_(single)_contig_29599,all_(single)_contig_28782,all_(single)_contig_4317,all_(single)_contig_5352,all_(single)_contig_23770,all_(single)_contig_8920,all_(single)_contig_452,all_(single)_contig_2478,all_(single)_contig_2474,all_(single)_contig_11947,all_(single)_contig_14694,all_(single)_conti…
ko00510	N-Glycan biosynthesis	27	43	38	K00721,K00726,K00729,K00736,K00737,K01001,K01228,K01230,K01231,K03843,K03844,K03845,K03846,K03847,K03848,K05546,K07151,K07252,K07432,K07441,K09658,K09659,K12666,K12667,K12668,K12669,K12670,	all_(single)_contig_16006,all_(single)_contig_14964,all_(single)_contig_10132,all_(single)_contig_4980,all_(single)_contig_591,all_(single)_contig_14497,all_(single)_contig_24928,all_(single)_contig_10489,all_(single)_contig_24317,all_(single)_contig_6289,all_(single)_contig_3719,all_(single)_contig_30194,all_(single)_contig_15039,all_(single)_contig_10745,all_(single)_contig_19937,all_(single)_c…
ko03022	Basal transcription factors	27	35	33	K02202,K03120,K03122,K03123,K03124,K03125,K03126,K03127,K03128,K03129,K03130,K03131,K03133,K03134,K03136,K03137,K03138,K03139,K03141,K03142,K03143,K03144,K06634,K10843,K10844,K10845,K14649,	all_(single)_contig_24275,all_(single)_contig_3925,all_(single)_contig_22072,all_(single)_contig_969,all_(single)_contig_28964,all_(single)_contig_23481,all_(single)_contig_8142,all_(single)_contig_29599,all_(single)_contig_7190,all_(single)_contig_28782,all_(single)_contig_9328,all_(single)_contig_4347,all_(single)_contig_7941,all_(single)_contig_16584,all_(single)_contig_10773,all_(single)_cont…
ko01212	Fatty acid metabolism	27	70	48	K00059,K00208,K00232,K00249,K00626,K00645,K00648,K01074,K01897,K01961,K01962,K01963,K02160,K02372,K03921,K07512,K07513,K09458,K10251,K10255,K10256,K10257,K10258,K10527,K10703,K10781,K11262,	all_(single)_contig_18718,all_(single)_contig_9063,all_(single)_contig_9316,all_(single)_contig_8550,all_(single)_contig_6327,all_(single)_contig_16254,all_(single)_contig_132,all_(single)_contig_11878,all_(single)_contig_2620,all_(single)_contig_1357,all_(single)_contig_18152,all_(single)_contig_21485,all_(single)_contig_5482,all_(single)_contig_29544,all_(single)_contig_2328,all_(single)_contig…
ko04626	Plant-pathogen interaction	26	78	62	K00864,K02183,K04079,K04368,K05391,K09487,K12795,K13412,K13413,K13414,K13420,K13424,K13426,K13427,K13429,K13430,K13436,K13447,K13448,K13456,K13457,K13458,K13459,K18834,K18835,K18875,	all_(single)_contig_21388,all_(single)_contig_14725,all_(single)_contig_1533,all_(single)_contig_3113,all_(single)_contig_9637,all_(single)_contig_31636,all_(single)_contig_18910,all_(single)_contig_13512,all_(single)_contig_5779,all_(single)_contig_10831,all_(single)_contig_10625,all_(single)_contig_16155,all_(single)_contig_7216,all_(single)_contig_1702,all_(single)_contig_162,all_(single)_cont…
ko03020	RNA polymerase	26	51	36	K02999,K03000,K03002,K03005,K03006,K03007,K03009,K03010,K03011,K03012,K03013,K03014,K03015,K03016,K03017,K03018,K03020,K03022,K03023,K03025,K03026,K03027,K03040,K03043,K03046,K14721,	all_(single)_contig_10797,all_(single)_contig_6908,all_(single)_contig_17465,all_(single)_contig_15411,all_(single)_contig_3026,all_(single)_contig_23897,all_(single)_contig_14598,all_(single)_contig_27905,all_(single)_contig_4805,all_(single)_contig_18812,all_(single)_contig_11161,all_(single)_contig_15563,all_(single)_contig_9608,all_(single)_contig_21288,all_(single)_contig_5663,all_(single)_c…
ko00630	Glyoxylate and dicarboxylate metabolism	26	95	42	K00025,K00026,K00122,K00281,K00382,K00600,K00605,K00626,K00830,K01433,K01455,K01601,K01602,K01638,K01647,K01681,K01915,K02437,K03781,K11517,K14272,K15893,K15918,K15919,K18121,K19269,	all_(single)_contig_13446,all_(single)_contig_611,all_(single)_contig_2494,all_(single)_contig_1937,all_(single)_contig_6528,all_(single)_contig_6101,all_(single)_contig_3990,all_(single)_contig_167,all_(single)_contig_5771,all_(single)_contig_2723,all_(single)_contig_5446,all_(single)_contig_11813,all_(single)_contig_21458,all_(single)_contig_2230,all_(single)_contig_19705,all_(single)_contig_72…
ko01210	2-Oxocarboxylic acid metabolism	26	74	38	K00030,K00031,K00052,K00053,K00133,K00145,K00620,K00814,K00818,K00826,K00928,K00930,K01438,K01647,K01649,K01652,K01653,K01681,K01687,K01703,K01704,K14272,K14454,K14455,K14677,K14682,	all_(single)_contig_48,all_(single)_contig_10029,all_(single)_contig_19171,all_(single)_contig_12214,all_(single)_contig_6528,all_(single)_contig_28,all_(single)_contig_9296,all_(single)_contig_1561,all_(single)_contig_1521,all_(single)_contig_14173,all_(single)_contig_3804,all_(single)_contig_26226,all_(single)_contig_13349,all_(single)_contig_11317,all_(single)_contig_4022,all_(single)_contig_6…
ko03060	Protein export	25	39	31	K03070,K03100,K03104,K03106,K03107,K03108,K03109,K03110,K03116,K03118,K03217,K07342,K09481,K09490,K09540,K09647,K09648,K10956,K12272,K12275,K12946,K12947,K12948,K13280,K13431,	all_(single)_contig_6412,all_(single)_contig_3842,all_(single)_contig_10195,all_(single)_contig_8636,all_(single)_contig_16479,all_(single)_contig_7501,all_(single)_contig_16668,all_(single)_contig_9170,all_(single)_contig_1389,all_(single)_contig_4875,all_(single)_contig_302,all_(single)_contig_9446,all_(single)_contig_2419,all_(single)_contig_7104,all_(single)_contig_8077,all_(single)_contig_16…
ko00710	Carbon fixation in photosynthetic organisms	25	36	87	K00025,K00026,K00028,K00029,K00051,K00134,K00615,K00814,K00855,K00927,K01006,K01100,K01595,K01601,K01602,K01610,K01623,K01783,K01803,K01807,K03841,K05298,K14272,K14454,K14455,K01110,K01679,K02206,K02219,K03083,K03868,K03872,K03873,K03875,K04079,K04368,K04371,K04392,K04498,K04536,K06067,K06620,K07203,K08734,K08735,K08736,K08737,K08738,K09291,K09487,	all_(single)_contig_48,all_(single)_contig_611,all_(single)_contig_9219,all_(single)_contig_6806,all_(single)_contig_1533,all_(single)_contig_3113,all_(single)_contig_11140,all_(single)_contig_18910,all_(single)_contig_231,all_(single)_contig_4728,all_(single)_contig_17129,all_(single)_contig_18372,all_(single)_contig_3182,all_(single)_contig_13806,all_(single)_contig_18191,all_(single)_contig_53…
ko00970	Aminoacyl-tRNA biosynthesis	25	64	46	K01866,K01867,K01868,K01869,K01870,K01872,K01873,K01874,K01875,K01876,K01880,K01881,K01883,K01885,K01886,K01887,K01889,K01890,K01892,K01893,K02433,K02434,K02435,K04567,K14164,	all_(single)_contig_6630,all_(single)_contig_18385,all_(single)_contig_4046,all_(single)_contig_3941,all_(single)_contig_2778,all_(single)_contig_2220,all_(single)_contig_12904,all_(single)_contig_22867,all_(single)_contig_4483,all_(single)_contig_864,all_(single)_contig_9321,all_(single)_contig_9745,all_(single)_contig_20370,all_(single)_contig_15969,all_(single)_contig_12660,all_(single)_contig…
ko00250	Alanine, aspartate and glutamate metabolism	25	66	59	K00261,K00262,K00264,K00294,K00609,K00764,K00814,K00820,K00827,K00830,K01580,K01755,K01756,K01915,K01939,K01940,K01953,K01955,K01956,K13566,K14272,K14454,K14455,K16871,K17761,K01528,K02144,K02145,K02146,K02147,K02148,K02149,K02150,K02151,K02152,K02153,K02154,K02155,K03661,K04646,K06027,K08486,K11824,K11826,K15015,K15292,K15296,K18211,	all_(single)_contig_48,all_(single)_contig_1777,all_(single)_contig_2852,all_(single)_contig_5506,all_(single)_contig_6101,all_(single)_contig_3367,all_(single)_contig_3990,all_(single)_contig_17668,all_(single)_contig_6993,all_(single)_contig_3258,all_(single)_contig_8863,all_(single)_contig_9202,all_(single)_contig_4542,all_(single)_contig_1025,all_(single)_contig_4895,all_(single)_contig_20699…
ko00562	Inositol phosphate metabolism	22	56	34	K00140,K00469,K00888,K00889,K00913,K00914,K00915,K00921,K00999,K01092,K01099,K01106,K01110,K01114,K01803,K01858,K03103,K05857,K10047,K10572,K15422,K18649,	all_(single)_contig_345,all_(single)_contig_19398,all_(single)_contig_10582,all_(single)_contig_2066,all_(single)_contig_31454,all_(single)_contig_16742,all_(single)_contig_5681,all_(single)_contig_32177,all_(single)_contig_31087,all_(single)_contig_762,all_(single)_contig_310,all_(single)_contig_21400,all_(single)_contig_25303,all_(single)_contig_19383,all_(single)_contig_16962,all_(single)_cont…
ko03410	Base excision repair	22	40	79	K01142,K01246,K02324,K02325,K02326,K02327,K02328,K02335,K03504,K03505,K03512,K03575,K03648,K03660,K04799,K04802,K10563,K10747,K10772,K10773,K10798,K10802,K00914,K01379,K02144,K02146,K02154,K02155,K02183,K03661,K04043,K04077,K04371,K04498,K04718,K04730,K04733,K06268,K07889,K07897,K08064,K08065,K08066,K08738,	all_(single)_contig_10482,all_(single)_contig_18980,all_(single)_contig_9637,all_(single)_contig_27331,all_(single)_contig_1777,all_(single)_contig_22637,all_(single)_contig_16887,all_(single)_contig_5506,all_(single)_contig_16135,all_(single)_contig_4728,all_(single)_contig_17129,all_(single)_contig_15009,all_(single)_contig_13806,all_(single)_contig_10862,all_(single)_contig_4814,all_(single)_c…
ko04152	AMPK signaling pathway	22	80	46	K00021,K00850,K01103,K03234,K03456,K03841,K04354,K04382,K04688,K06627,K07198,K07199,K07203,K07204,K07297,K07359,K07877,K07901,K08272,K11262,K11583,K11584,	all_(single)_contig_30950,all_(single)_contig_18191,all_(single)_contig_707,all_(single)_contig_11145,all_(single)_contig_1329,all_(single)_contig_1866,all_(single)_contig_6108,all_(single)_contig_21381,all_(single)_contig_7025,all_(single)_contig_7854,all_(single)_contig_8609,all_(single)_contig_26412,all_(single)_contig_24482,all_(single)_contig_18957,all_(single)_contig_7691,all_(single)_conti…
ko00561	Glycerolipid metabolism	22	76	36	K00011,K00128,K00630,K00679,K00864,K00901,K03715,K06118,K06119,K07407,K09480,K11155,K13506,K13508,K13513,K13519,K13523,K14085,K14457,K14674,K15728,K15918,	all_(single)_contig_10023,all_(single)_contig_24172,all_(single)_contig_10714,all_(single)_contig_3723,all_(single)_contig_15155,all_(single)_contig_2266,all_(single)_contig_7607,all_(single)_contig_27483,all_(single)_contig_3935,all_(single)_contig_15703,all_(single)_contig_16151,all_(single)_contig_1325,all_(single)_contig_9378,all_(single)_contig_15749,all_(single)_contig_9406,all_(single)_con…
ko04151	PI3K-Akt signaling pathway	22	237	50	K01110,K02206,K02991,K03083,K03259,K03456,K04079,K04354,K04368,K04371,K04382,K04392,K04536,K04688,K06630,K07198,K07203,K07204,K08266,K09487,K11583,K11584,	all_(single)_contig_1533,all_(single)_contig_3113,all_(single)_contig_30950,all_(single)_contig_18910,all_(single)_contig_4728,all_(single)_contig_17129,all_(single)_contig_13806,all_(single)_contig_18191,all_(single)_contig_5352,all_(single)_contig_1866,all_(single)_contig_162,all_(single)_contig_21381,all_(single)_contig_3038,all_(single)_contig_18957,all_(single)_contig_7691,all_(single)_conti…
ko00513	Various types of N-glycan biosynthesis	21	49	34	K00726,K00736,K00753,K01230,K01231,K03714,K03843,K03844,K03845,K03846,K03847,K07151,K07432,K07441,K12666,K12667,K12668,K12669,K12670,K14412,K14413,	all_(single)_contig_16006,all_(single)_contig_14964,all_(single)_contig_21579,all_(single)_contig_20697,all_(single)_contig_4980,all_(single)_contig_7795,all_(single)_contig_14497,all_(single)_contig_24928,all_(single)_contig_24317,all_(single)_contig_6289,all_(single)_contig_3719,all_(single)_contig_30194,all_(single)_contig_10745,all_(single)_contig_19937,all_(single)_contig_18815,all_(single)_…
ko00400	Phenylalanine, tyrosine and tryptophan biosynthesis	21	72	28	K00766,K00800,K00815,K00817,K00891,K01609,K01626,K01657,K01658,K01695,K01696,K01735,K01736,K01817,K01850,K05359,K13832,K14454,K14455,K15227,K15849,	all_(single)_contig_18764,all_(single)_contig_48,all_(single)_contig_3000,all_(single)_contig_29897,all_(single)_contig_3194,all_(single)_contig_1780,all_(single)_contig_8700,all_(single)_contig_17409,all_(single)_contig_22686,all_(single)_contig_1800,all_(single)_contig_1352,all_(single)_contig_18478,all_(single)_contig_8576,all_(single)_contig_2306,all_(single)_contig_1889,all_(single)_contig_3…
ko03460	Fanconi anemia pathway	21	54	30	K02350,K03165,K03509,K03511,K06640,K07466,K08734,K08991,K10739,K10740,K10848,K10849,K10858,K10870,K10896,K10901,K10990,K11137,K15361,K15363,K15365,	all_(single)_contig_9219,all_(single)_contig_773,all_(single)_contig_7451,all_(single)_contig_2980,all_(single)_contig_16111,all_(single)_contig_3621,all_(single)_contig_6921,all_(single)_contig_30969,all_(single)_contig_4455,all_(single)_contig_30349,all_(single)_contig_20805,all_(single)_contig_2822,all_(single)_contig_11267,all_(single)_contig_7150,all_(single)_contig_6855,all_(single)_contig_…
ko00280	Valine, leucine and isoleucine degradation	20	68	30	K00020,K00128,K00140,K00166,K00167,K00249,K00253,K00382,K00626,K00826,K01640,K01641,K01968,K01969,K05605,K05607,K07513,K09699,K14085,K18660,	all_(single)_contig_18718,all_(single)_contig_4005,all_(single)_contig_9316,all_(single)_contig_28,all_(single)_contig_17197,all_(single)_contig_8231,all_(single)_contig_1325,all_(single)_contig_456,all_(single)_contig_3694,all_(single)_contig_6783,all_(single)_contig_4420,all_(single)_contig_11069,all_(single)_contig_1600,all_(single)_contig_10937,all_(single)_contig_26791,all_(single)_contig_71…
ko00020	Citrate cycle (TCA cycle)	20	56	36	K00025,K00026,K00030,K00031,K00161,K00162,K00164,K00234,K00235,K00236,K00382,K00627,K00658,K01610,K01647,K01648,K01679,K01681,K01899,K01900,	all_(single)_contig_6806,all_(single)_contig_7901,all_(single)_contig_6017,all_(single)_contig_6528,all_(single)_contig_9296,all_(single)_contig_10017,all_(single)_contig_1612,all_(single)_contig_24735,all_(single)_contig_1883,all_(single)_contig_1521,all_(single)_contig_5446,all_(single)_contig_26226,all_(single)_contig_6845,all_(single)_contig_1211,all_(single)_contig_10903,all_(single)_contig_…
ko00130	Ubiquinone and other terpenoid-quinone biosynthesis	19	55	49	K00457,K00487,K00591,K00815,K01661,K01904,K02548,K02552,K03183,K03809,K05928,K06125,K06126,K06127,K09833,K09834,K12501,K12502,K14759,K02144,K02145,K02146,K02147,K02148,K02149,K02150,K02151,K02152,K02153,K02154,K02155,K03661,K07342,K07937,K09481,K10949,K10950,K10956,	all_(single)_contig_14286,all_(single)_contig_1777,all_(single)_contig_10195,all_(single)_contig_5506,all_(single)_contig_3367,all_(single)_contig_31722,all_(single)_contig_5905,all_(single)_contig_6993,all_(single)_contig_3258,all_(single)_contig_9908,all_(single)_contig_13120,all_(single)_contig_17538,all_(single)_contig_10324,all_(single)_contig_1336,all_(single)_contig_12227,all_(single)_cont…
ko03440	Homologous recombination	19	59	33	K02327,K02328,K02335,K03165,K03504,K03505,K03553,K03655,K07466,K08991,K10739,K10740,K10866,K10867,K10869,K10870,K10875,K10879,K10901,	all_(single)_contig_9593,all_(single)_contig_773,all_(single)_contig_7451,all_(single)_contig_2980,all_(single)_contig_16887,all_(single)_contig_16135,all_(single)_contig_22640,all_(single)_contig_17436,all_(single)_contig_6921,all_(single)_contig_4881,all_(single)_contig_15480,all_(single)_contig_4455,all_(single)_contig_2822,all_(single)_contig_7150,all_(single)_contig_155,all_(single)_contig_3…
ko04070	Phosphatidylinositol signaling system	19	40	68	K00888,K00889,K00901,K00913,K00914,K00915,K00921,K00981,K00999,K01092,K01099,K01106,K01110,K02183,K05857,K10047,K10572,K15422,K18649,K02178,K02206,K02537,K03348,K03349,K03350,K03351,K03353,K03354,K03355,K03357,K03364,K04079,K04368,K04371,K05868,K06627,K06638,K13728,	all_(single)_contig_3468,all_(single)_contig_19398,all_(single)_contig_1533,all_(single)_contig_3113,all_(single)_contig_9637,all_(single)_contig_18910,all_(single)_contig_2066,all_(single)_contig_31454,all_(single)_contig_16742,all_(single)_contig_5681,all_(single)_contig_4728,all_(single)_contig_17129,all_(single)_contig_12604,all_(single)_contig_13806,all_(single)_contig_32177,all_(single)_con…
ko05164	Influenza A	18	123	39	K00787,K03083,K03237,K03283,K04368,K04371,K04498,K04733,K08738,K09523,K12812,K14290,K14297,K14298,K14396,K14404,K15047,K16196,	all_(single)_contig_10482,all_(single)_contig_3113,all_(single)_contig_7089,all_(single)_contig_18910,all_(single)_contig_4728,all_(single)_contig_1468,all_(single)_contig_17129,all_(single)_contig_20332,all_(single)_contig_13806,all_(single)_contig_6570,all_(single)_contig_5373,all_(single)_contig_1023,all_(single)_contig_3038,all_(single)_contig_1696,all_(single)_contig_235,all_(single)_contig_…
ko03430	Mismatch repair	18	44	32	K02327,K02328,K03504,K03505,K04802,K07466,K08734,K08735,K08736,K08737,K08739,K10739,K10740,K10747,K10754,K10755,K10756,K10858,	all_(single)_contig_9219,all_(single)_contig_773,all_(single)_contig_7451,all_(single)_contig_2980,all_(single)_contig_4518,all_(single)_contig_16135,all_(single)_contig_13623,all_(single)_contig_4881,all_(single)_contig_17822,all_(single)_contig_4455,all_(single)_contig_22353,all_(single)_contig_2822,all_(single)_contig_11267,all_(single)_contig_7150,all_(single)_contig_28634,all_(single)_contig…
ko04712	Circadian rhythm - plant	18	27	25	K00660,K03097,K03115,K10143,K12116,K12118,K12120,K12121,K12124,K12125,K12126,K12127,K12129,K12130,K12133,K16223,K16240,K16241,	all_(single)_contig_22264,all_(single)_contig_22371,all_(single)_contig_6901,all_(single)_contig_10469,all_(single)_contig_22495,all_(single)_contig_12115,all_(single)_contig_5019,all_(single)_contig_8508,all_(single)_contig_3186,all_(single)_contig_18831,all_(single)_contig_22625,all_(single)_contig_17650,all_(single)_contig_20,all_(single)_contig_15799,all_(single)_contig_31599,all_(single)_con…
ko00051	Fructose and mannose metabolism	18	96	82	K00008,K00011,K00844,K00847,K00850,K00895,K00966,K01103,K01623,K01711,K01803,K01805,K01809,K02377,K03841,K05305,K17497,K19355,K00688,K00844,K02183,K02991,K03083,K03259,K03841,K04368,K04371,K04688,K06269,K07192,K07195,K07198,K07199,K07203,K07204,K11262,	all_(single)_contig_8729,all_(single)_contig_3113,all_(single)_contig_9637,all_(single)_contig_30950,all_(single)_contig_18910,all_(single)_contig_4043,all_(single)_contig_9085,all_(single)_contig_231,all_(single)_contig_7665,all_(single)_contig_4728,all_(single)_contig_17129,all_(single)_contig_18185,all_(single)_contig_33037,all_(single)_contig_3182,all_(single)_contig_19624,all_(single)_contig…
ko04130	SNARE interactions in vesicular transport	17	34	29	K08486,K08488,K08490,K08492,K08493,K08495,K08496,K08497,K08498,K08503,K08504,K08505,K08506,K08507,K08515,K08516,K08517,	all_(single)_contig_18098,all_(single)_contig_3525,all_(single)_contig_8835,all_(single)_contig_5830,all_(single)_contig_26228,all_(single)_contig_16968,all_(single)_contig_19843,all_(single)_contig_988,all_(single)_contig_27074,all_(single)_contig_15613,all_(single)_contig_16496,all_(single)_contig_3591,all_(single)_contig_1,all_(single)_contig_6258,all_(single)_contig_8685,all_(single)_contig_4…
ko00680	Methane metabolism	17	158	37	K00058,K00121,K00122,K00600,K00830,K00831,K00850,K01070,K01079,K01595,K01623,K01689,K01834,K01895,K03841,K15633,K15634,	all_(single)_contig_13446,all_(single)_contig_11500,all_(single)_contig_2494,all_(single)_contig_12720,all_(single)_contig_231,all_(single)_contig_24745,all_(single)_contig_3990,all_(single)_contig_3182,all_(single)_contig_1329,all_(single)_contig_1460,all_(single)_contig_11035,all_(single)_contig_5276,all_(single)_contig_2723,all_(single)_contig_5167,all_(single)_contig_3142,all_(single)_contig_…
ko04071	Sphingolipid signaling pathway	17	76	31	K00654,K01110,K01115,K01379,K01634,K03456,K04354,K04368,K04371,K04382,K04392,K04710,K04716,K04718,K11583,K11584,K12349,	all_(single)_contig_3113,all_(single)_contig_18910,all_(single)_contig_4728,all_(single)_contig_17129,all_(single)_contig_10078,all_(single)_contig_1331,all_(single)_contig_13806,all_(single)_contig_1866,all_(single)_contig_18957,all_(single)_contig_5883,all_(single)_contig_7691,all_(single)_contig_26056,all_(single)_contig_8867,all_(single)_contig_2803,all_(single)_contig_2915,all_(single)_conti…
ko00906	Carotenoid biosynthesis	17	46	21	K00514,K02291,K02293,K06443,K09835,K09837,K09838,K09839,K09840,K09841,K09842,K09843,K14593,K14595,K15744,K15746,K15747,	all_(single)_contig_10478,all_(single)_contig_30652,all_(single)_contig_26480,all_(single)_contig_19478,all_(single)_contig_37,all_(single)_contig_21318,all_(single)_contig_8724,all_(single)_contig_11588,all_(single)_contig_19173,all_(single)_contig_12874,all_(single)_contig_23907,all_(single)_contig_17447,all_(single)_contig_24274,all_(single)_contig_6205,all_(single)_contig_23156,all_(single)_c…
ko00563	Glycosylphosphatidylinositol(GPI)-anchor biosynthesis	17	26	20	K03434,K03857,K03858,K03859,K03860,K03861,K05283,K05284,K05285,K05290,K05291,K05292,K05293,K05310,K07541,K07542,K09658,	all_(single)_contig_10177,all_(single)_contig_11515,all_(single)_contig_13560,all_(single)_contig_591,all_(single)_contig_24796,all_(single)_contig_24512,all_(single)_contig_22666,all_(single)_contig_1605,all_(single)_contig_32251,all_(single)_contig_24775,all_(single)_contig_14015,all_(single)_contig_22048,all_(single)_contig_14530,all_(single)_contig_28779,all_(single)_contig_9914,all_(single)_…
ko04066	HIF-1 signaling pathway	16	69	33	K00134,K00161,K00162,K00844,K01103,K01689,K02991,K03259,K03868,K03872,K03873,K04368,K04371,K04498,K04688,K07203,	all_(single)_contig_11500,all_(single)_contig_3113,all_(single)_contig_18910,all_(single)_contig_9085,all_(single)_contig_4728,all_(single)_contig_17129,all_(single)_contig_13806,all_(single)_contig_18191,all_(single)_contig_18207,all_(single)_contig_3100,all_(single)_contig_27957,all_(single)_contig_12669,all_(single)_contig_118,all_(single)_contig_4119,all_(single)_contig_8867,all_(single)_cont…
ko00360	Phenylalanine metabolism	16	77	30	K00074,K00276,K00430,K00457,K00487,K00588,K00815,K00817,K01426,K01904,K07253,K10775,K11188,K14454,K14455,K15849,	all_(single)_contig_48,all_(single)_contig_14286,all_(single)_contig_35434,all_(single)_contig_26781,all_(single)_contig_5905,all_(single)_contig_5209,all_(single)_contig_2367,all_(single)_contig_14131,all_(single)_contig_14814,all_(single)_contig_17409,all_(single)_contig_30418,all_(single)_contig_17538,all_(single)_contig_481,all_(single)_contig_5050,all_(single)_contig_10414,all_(single)_conti…
ko00052	Galactose metabolism	16	74	27	K00011,K00844,K00850,K00963,K00965,K01187,K01190,K01193,K01784,K01785,K01835,K06617,K07407,K12309,K12447,K18819,	all_(single)_contig_7145,all_(single)_contig_9085,all_(single)_contig_2266,all_(single)_contig_32049,all_(single)_contig_18207,all_(single)_contig_12336,all_(single)_contig_3935,all_(single)_contig_14968,all_(single)_contig_9548,all_(single)_contig_30474,all_(single)_contig_8738,all_(single)_contig_13951,all_(single)_contig_3373,all_(single)_contig_4274,all_(single)_contig_8987,all_(single)_conti…
ko04068	FoxO signaling pathway	16	100	33	K01110,K02206,K03781,K03875,K04368,K04371,K04498,K04564,K04728,K05868,K07198,K07199,K08336,K08341,K11434,K11838,	all_(single)_contig_12358,all_(single)_contig_3113,all_(single)_contig_18910,all_(single)_contig_4728,all_(single)_contig_17129,all_(single)_contig_3557,all_(single)_contig_13806,all_(single)_contig_4281,all_(single)_contig_5352,all_(single)_contig_17084,all_(single)_contig_338,all_(single)_contig_7854,all_(single)_contig_26412,all_(single)_contig_32881,all_(single)_contig_7984,all_(single)_conti…
ko00030	Pentose phosphate pathway	16	75	27	K00033,K00036,K00131,K00615,K00616,K00850,K00851,K00852,K00948,K01057,K01623,K01783,K01807,K01810,K01835,K03841,	all_(single)_contig_18775,all_(single)_contig_1423,all_(single)_contig_4402,all_(single)_contig_231,all_(single)_contig_3182,all_(single)_contig_1329,all_(single)_contig_1460,all_(single)_contig_13317,all_(single)_contig_20615,all_(single)_contig_5115,all_(single)_contig_5560,all_(single)_contig_11030,all_(single)_contig_1180,all_(single)_contig_3373,all_(single)_contig_16367,all_(single)_contig_…
ko00100	Steroid biosynthesis	16	30	21	K00213,K00222,K00227,K00511,K00559,K00801,K01052,K01824,K05917,K07748,K08242,K08246,K09828,K14423,K14424,K14674,	all_(single)_contig_24172,all_(single)_contig_3665,all_(single)_contig_15728,all_(single)_contig_3553,all_(single)_contig_27202,all_(single)_contig_9406,all_(single)_contig_1415,all_(single)_contig_20178,all_(single)_contig_25872,all_(single)_contig_15415,all_(single)_contig_1623,all_(single)_contig_14485,all_(single)_contig_23273,all_(single)_contig_15914,all_(single)_contig_20306,all_(single)_c…
ko00940	Phenylpropanoid biosynthesis	16	32	37	K00083,K00430,K00487,K00588,K01188,K01904,K05349,K05350,K09753,K09754,K09755,K10775,K11188,K13065,K13066,K18368,	all_(single)_contig_14286,all_(single)_contig_201,all_(single)_contig_35434,all_(single)_contig_26781,all_(single)_contig_5905,all_(single)_contig_5209,all_(single)_contig_16581,all_(single)_contig_2367,all_(single)_contig_14131,all_(single)_contig_7193,all_(single)_contig_2724,all_(single)_contig_30418,all_(single)_contig_17538,all_(single)_contig_481,all_(single)_contig_14435,all_(single)_conti…
ko00480	Glutathione metabolism	16	40	41	K00031,K00033,K00036,K00383,K00432,K00434,K00797,K00799,K01255,K01256,K01469,K01919,K01920,K10807,K10808,K18592,	all_(single)_contig_12184,all_(single)_contig_31257,all_(single)_contig_2883,all_(single)_contig_13961,all_(single)_contig_733,all_(single)_contig_1062,all_(single)_contig_2510,all_(single)_contig_5594,all_(single)_contig_12727,all_(single)_contig_13317,all_(single)_contig_12045,all_(single)_contig_1031,all_(single)_contig_6181,all_(single)_contig_5321,all_(single)_contig_11030,all_(single)_conti…
ko04810	Regulation of actin cytoskeleton	16	151	41	K00889,K00921,K04368,K04371,K04392,K05749,K05750,K05752,K05754,K05755,K05756,K05757,K05758,K05759,K05765,K06269,	all_(single)_contig_3113,all_(single)_contig_18910,all_(single)_contig_34142,all_(single)_contig_4728,all_(single)_contig_17129,all_(single)_contig_13806,all_(single)_contig_4317,all_(single)_contig_32177,all_(single)_contig_13195,all_(single)_contig_452,all_(single)_contig_3948,all_(single)_contig_18653,all_(single)_contig_1175,all_(single)_contig_4260,all_(single)_contig_747,all_(single)_contig…
ko00350	Tyrosine metabolism	15	70	25	K00121,K00276,K00451,K00457,K00815,K00817,K01555,K01557,K01592,K01800,K07253,K14454,K14455,K15849,K18857,	all_(single)_contig_48,all_(single)_contig_29297,all_(single)_contig_17409,all_(single)_contig_8474,all_(single)_contig_5050,all_(single)_contig_870,all_(single)_contig_20209,all_(single)_contig_5926,all_(single)_contig_10129,all_(single)_contig_13500,all_(single)_contig_4432,all_(single)_contig_19455,all_(single)_contig_32020,all_(single)_contig_389,all_(single)_contig_4098,all_(single)_contig_1…
ko00053	Ascorbate and aldarate metabolism	15	41	54	K00012,K00128,K00225,K00423,K00434,K00469,K08232,K10046,K10047,K12447,K14085,K14190,K16190,K17744,K18649,K01114,K03083,K04368,K04371,K04498,K04650,K05857,K06062,K06067,K07203,K11644,K15133,K15156,K15164,K15170,	all_(single)_contig_1400,all_(single)_contig_10582,all_(single)_contig_3113,all_(single)_contig_18910,all_(single)_contig_2066,all_(single)_contig_13961,all_(single)_contig_5681,all_(single)_contig_4728,all_(single)_contig_17129,all_(single)_contig_25281,all_(single)_contig_13806,all_(single)_contig_18191,all_(single)_contig_24241,all_(single)_contig_11210,all_(single)_contig_8777,all_(single)_co…
ko00061	Fatty acid biosynthesis	15	32	31	K00059,K00208,K00645,K00648,K01897,K01961,K01962,K01963,K02160,K02372,K03921,K09458,K10781,K10782,K11262,	all_(single)_contig_8550,all_(single)_contig_6327,all_(single)_contig_16254,all_(single)_contig_2620,all_(single)_contig_1357,all_(single)_contig_5482,all_(single)_contig_29544,all_(single)_contig_2328,all_(single)_contig_725,all_(single)_contig_18263,all_(single)_contig_11416,all_(single)_contig_2150,all_(single)_contig_30601,all_(single)_contig_7018,all_(single)_contig_31060,all_(single)_contig…
ko00770	Pantothenate and CoA biosynthesis	15	36	22	K00053,K00207,K00606,K00826,K00859,K01431,K01464,K01598,K01652,K01653,K01687,K01922,K02201,K06133,K09680,	all_(single)_contig_19171,all_(single)_contig_12214,all_(single)_contig_28,all_(single)_contig_1304,all_(single)_contig_6569,all_(single)_contig_24941,all_(single)_contig_11754,all_(single)_contig_7242,all_(single)_contig_3804,all_(single)_contig_18994,all_(single)_contig_10498,all_(single)_contig_19749,all_(single)_contig_340,all_(single)_contig_13812,all_(single)_contig_4087,all_(single)_contig…
ko00720	Carbon fixation pathways in prokaryotes	14	107	60	K00031,K00297,K00626,K01006,K01595,K01648,K01679,K01681,K01895,K01938,K01961,K01962,K01963,K02160,K00161,K00162,K00688,K00873,K01834,K02183,K04498,K06268,K07198,K07199,K11262,K11434,K15423,K17491,	all_(single)_contig_27114,all_(single)_contig_2934,all_(single)_contig_8729,all_(single)_contig_7901,all_(single)_contig_9637,all_(single)_contig_4247,all_(single)_contig_24745,all_(single)_contig_4281,all_(single)_contig_4814,all_(single)_contig_1817,all_(single)_contig_27162,all_(single)_contig_7854,all_(single)_contig_5482,all_(single)_contig_10462,all_(single)_contig_26412,all_(single)_contig…
ko05206	MicroRNAs in cancer	14	226	30	K00558,K01110,K04368,K04498,K04728,K05658,K06620,K07203,K07204,K10577,K11430,K11592,K13863,K17398,	all_(single)_contig_3113,all_(single)_contig_30950,all_(single)_contig_18910,all_(single)_contig_16782,all_(single)_contig_14996,all_(single)_contig_18372,all_(single)_contig_24399,all_(single)_contig_18191,all_(single)_contig_21381,all_(single)_contig_4859,all_(single)_contig_33801,all_(single)_contig_4293,all_(single)_contig_5287,all_(single)_contig_31473,all_(single)_contig_19004,all_(single)_…
ko00600	Sphingolipid metabolism	14	41	19	K00654,K01190,K01634,K04708,K04710,K04711,K04713,K04715,K04716,K04718,K07407,K12309,K12349,K17108,	all_(single)_contig_15743,all_(single)_contig_10078,all_(single)_contig_2266,all_(single)_contig_5883,all_(single)_contig_3727,all_(single)_contig_14538,all_(single)_contig_8738,all_(single)_contig_13951,all_(single)_contig_4274,all_(single)_contig_20948,all_(single)_contig_20424,all_(single)_contig_18990,all_(single)_contig_2855,all_(single)_contig_2455,all_(single)_contig_12587,all_(single)_con…
ko05034	Alcoholism	14	83	46	K02183,K04368,K04371,K04536,K06067,K06269,K07359,K11251,K11252,K11253,K11254,K11303,K11407,K11418,	all_(single)_contig_21438,all_(single)_contig_3113,all_(single)_contig_9637,all_(single)_contig_18910,all_(single)_contig_4728,all_(single)_contig_10260,all_(single)_contig_17129,all_(single)_contig_13806,all_(single)_contig_4317,all_(single)_contig_11145,all_(single)_contig_452,all_(single)_contig_19742,all_(single)_contig_10393,all_(single)_contig_593,all_(single)_contig_5449,all_(single)_conti…
ko04140	Regulation of autophagy	14	24	41	K00914,K07198,K08269,K08331,K08332,K08333,K08334,K08336,K08337,K08339,K08341,K08342,K08343,K17890,K02144,K02145,K02146,K02147,K02148,K02149,K02150,K02151,K02152,K02153,K02154,K02155,K03661,K04392,K02144,K02145,K02146,K02147,K02148,K02149,K02150,K02151,K02152,K02153,K02154,K02155,K03661,K14379,	all_(single)_contig_10189,all_(single)_contig_1777,all_(single)_contig_5506,all_(single)_contig_3367,all_(single)_contig_6993,all_(single)_contig_3258,all_(single)_contig_17084,all_(single)_contig_1323,all_(single)_contig_29523,all_(single)_contig_27577,all_(single)_contig_32881,all_(single)_contig_5696,all_(single)_contig_1336,all_(single)_contig_25303,all_(single)_contig_14905,all_(single)_cont…
ko00410	beta-Alanine metabolism	14	43	23	K00128,K00140,K00207,K00249,K00276,K00797,K01431,K01464,K01580,K05605,K12259,K13366,K14085,K17839,	all_(single)_contig_18718,all_(single)_contig_20361,all_(single)_contig_4005,all_(single)_contig_1062,all_(single)_contig_7242,all_(single)_contig_5050,all_(single)_contig_1325,all_(single)_contig_5321,all_(single)_contig_10129,all_(single)_contig_6783,all_(single)_contig_11069,all_(single)_contig_1600,all_(single)_contig_5013,all_(single)_contig_712,all_(single)_contig_26388,all_(single)_contig_…
ko04310	Wnt signaling pathway	14	98	55	K03083,K03094,K03097,K03115,K03347,K03868,K04392,K04498,K04499,K04505,K04506,K04507,K04508,K06268,K00889,K01115,K04368,K04371,K04392,K04688,K04718,K05754,K05755,K05756,K05757,K05758,K05765,	all_(single)_contig_23461,all_(single)_contig_304,all_(single)_contig_3113,all_(single)_contig_9262,all_(single)_contig_28553,all_(single)_contig_18910,all_(single)_contig_4728,all_(single)_contig_17129,all_(single)_contig_1331,all_(single)_contig_13806,all_(single)_contig_25266,all_(single)_contig_4814,all_(single)_contig_13195,all_(single)_contig_27162,all_(single)_contig_3038,all_(single)_cont…
ko00040	Pentose and glucuronate interconversions	13	61	27	K00008,K00011,K00012,K00128,K00854,K00963,K01051,K01213,K01728,K01783,K01805,K12447,K16190,	all_(single)_contig_18080,all_(single)_contig_12862,all_(single)_contig_13843,all_(single)_contig_11982,all_(single)_contig_24241,all_(single)_contig_3935,all_(single)_contig_13248,all_(single)_contig_1325,all_(single)_contig_1654,all_(single)_contig_7855,all_(single)_contig_1187,all_(single)_contig_6783,all_(single)_contig_1600,all_(single)_contig_2732,all_(single)_contig_15844,all_(single)_cont…
ko00941	Flavonoid biosynthesis	13	19	18	K00475,K00487,K00588,K00660,K01859,K05277,K05278,K05280,K08695,K09754,K13065,K13081,K13082,	all_(single)_contig_22264,all_(single)_contig_12894,all_(single)_contig_7956,all_(single)_contig_23078,all_(single)_contig_23299,all_(single)_contig_5019,all_(single)_contig_10414,all_(single)_contig_11025,all_(single)_contig_13,all_(single)_contig_4029,all_(single)_contig_4054,all_(single)_contig_3110,all_(single)_contig_30688,all_(single)_contig_17741,all_(single)_contig_4171,all_(single)_conti…
ko00920	Sulfur metabolism	13	91	36	K00387,K00392,K00640,K00860,K01011,K01082,K01738,K01739,K05907,K08738,K13811,K15422,K17725,K03007,K03009,K03013,K03014,K03016,K03018,K03020,K03022,K03023,K03025,K03026,K03027,K14721,	all_(single)_contig_19398,all_(single)_contig_10797,all_(single)_contig_12967,all_(single)_contig_17465,all_(single)_contig_15411,all_(single)_contig_3026,all_(single)_contig_3882,all_(single)_contig_3049,all_(single)_contig_18812,all_(single)_contig_15563,all_(single)_contig_9608,all_(single)_contig_4000,all_(single)_contig_16244,all_(single)_contig_4138,all_(single)_contig_25429,all_(single)_co…
ko05202	Transcriptional misregulation in cancer	12	147	20	K04650,K04728,K06067,K09355,K11253,K11644,K12823,K13098,K13105,K15188,K15622,K15627,	all_(single)_contig_10090,all_(single)_contig_10393,all_(single)_contig_10269,all_(single)_contig_5449,all_(single)_contig_6092,all_(single)_contig_17937,all_(single)_contig_10898,all_(single)_contig_9095,all_(single)_contig_9692,all_(single)_contig_6889,all_(single)_contig_11610,all_(single)_contig_10376,all_(single)_contig_10392,all_(single)_contig_12612,all_(single)_contig_31965,all_(single)_c…
ko05134	Legionellosis	12	68	26	K03231,K03233,K03283,K03596,K04077,K07874,K07937,K07953,K08517,K08738,K13525,K14416,	all_(single)_contig_30120,all_(single)_contig_10110,all_(single)_contig_4992,all_(single)_contig_1468,all_(single)_contig_19843,all_(single)_contig_1696,all_(single)_contig_235,all_(single)_contig_810,all_(single)_contig_934,all_(single)_contig_16496,all_(single)_contig_6047,all_(single)_contig_2899,all_(single)_contig_572,all_(single)_contig_12350,all_(single)_contig_4945,all_(single)_contig_265…
ko05161	Hepatitis B	12	111	24	K01110,K02206,K04368,K04371,K04498,K04802,K06620,K06627,K08738,K10140,K10610,K11594,	all_(single)_contig_3113,all_(single)_contig_18910,all_(single)_contig_3485,all_(single)_contig_4728,all_(single)_contig_17129,all_(single)_contig_18372,all_(single)_contig_13806,all_(single)_contig_5352,all_(single)_contig_707,all_(single)_contig_8502,all_(single)_contig_4859,all_(single)_contig_22353,all_(single)_contig_8867,all_(single)_contig_2915,all_(single)_contig_4684,all_(single)_contig_…
ko04115	p53 signaling pathway	12	59	18	K01110,K02206,K04506,K04728,K05868,K06640,K08738,K10134,K10140,K10143,K10144,K10808,	all_(single)_contig_23461,all_(single)_contig_10469,all_(single)_contig_25266,all_(single)_contig_5352,all_(single)_contig_7984,all_(single)_contig_26904,all_(single)_contig_3057,all_(single)_contig_10368,all_(single)_contig_6565,all_(single)_contig_4684,all_(single)_contig_2252,all_(single)_contig_3646,all_(single)_contig_5716,all_(single)_contig_425,all_(single)_contig_31965,all_(single)_contig…
ko00983	Drug metabolism - other enzymes	12	22	43	K00088,K00106,K00207,K00760,K00857,K00876,K01431,K01464,K01489,K01519,K01951,K13421,K02206,K03083,K03097,K03115,K03237,K03247,K03283,K04730,K04733,K10144,K14753,K16196,	all_(single)_contig_10482,all_(single)_contig_12290,all_(single)_contig_1468,all_(single)_contig_3635,all_(single)_contig_27313,all_(single)_contig_5352,all_(single)_contig_8537,all_(single)_contig_3038,all_(single)_contig_1696,all_(single)_contig_7242,all_(single)_contig_235,all_(single)_contig_2474,all_(single)_contig_423,all_(single)_contig_8508,all_(single)_contig_10571,all_(single)_contig_30…
ko00592	alpha-Linolenic acid metabolism	12	23	20	K00232,K00454,K01047,K01723,K05894,K07513,K08241,K10525,K10527,K10528,K14674,K18857,	all_(single)_contig_24172,all_(single)_contig_9316,all_(single)_contig_132,all_(single)_contig_18175,all_(single)_contig_870,all_(single)_contig_9406,all_(single)_contig_1471,all_(single)_contig_15895,all_(single)_contig_19455,all_(single)_contig_2967,all_(single)_contig_15172,all_(single)_contig_881,all_(single)_contig_14276,all_(single)_contig_10318,all_(single)_contig_19255,all_(single)_contig…
ko00640	Propanoate metabolism	12	88	19	K00140,K00249,K00626,K01895,K01899,K01900,K01961,K01962,K01963,K02160,K05605,K11262,	all_(single)_contig_18718,all_(single)_contig_4005,all_(single)_contig_24745,all_(single)_contig_5482,all_(single)_contig_1612,all_(single)_contig_725,all_(single)_contig_456,all_(single)_contig_1211,all_(single)_contig_31060,all_(single)_contig_20569,all_(single)_contig_20308,all_(single)_contig_630,all_(single)_contig_27188,all_(single)_contig_712,all_(single)_contig_6275,all_(single)_contig_63…
ko05230	Central carbon metabolism in cancer	12	46	30	K00036,K00161,K00162,K00844,K00850,K00873,K01110,K01834,K04368,K04371,K07203,K11416,	all_(single)_contig_27114,all_(single)_contig_2934,all_(single)_contig_3113,all_(single)_contig_4247,all_(single)_contig_18910,all_(single)_contig_9085,all_(single)_contig_4728,all_(single)_contig_17129,all_(single)_contig_13806,all_(single)_contig_18191,all_(single)_contig_18207,all_(single)_contig_1817,all_(single)_contig_1405,all_(single)_contig_13317,all_(single)_contig_3373,all_(single)_cont…
ko00790	Folate biosynthesis	11	44	15	K01113,K01307,K01495,K01633,K01930,K03635,K03639,K13941,K13950,K13998,K18482,	all_(single)_contig_19889,all_(single)_contig_24674,all_(single)_contig_16027,all_(single)_contig_12702,all_(single)_contig_7096,all_(single)_contig_6464,all_(single)_contig_12069,all_(single)_contig_10241,all_(single)_contig_573,all_(single)_contig_23826,all_(single)_contig_3104,all_(single)_contig_24336,all_(single)_contig_17451,all_(single)_contig_21445,all_(single)_contig_8401,
ko04150	mTOR signaling pathway	11	37	25	K01110,K02991,K03259,K04371,K04688,K07198,K07203,K07204,K08266,K08269,K08272,	all_(single)_contig_30950,all_(single)_contig_4728,all_(single)_contig_17129,all_(single)_contig_13806,all_(single)_contig_18191,all_(single)_contig_1323,all_(single)_contig_21381,all_(single)_contig_5503,all_(single)_contig_12669,all_(single)_contig_118,all_(single)_contig_4119,all_(single)_contig_8867,all_(single)_contig_17067,all_(single)_contig_2915,all_(single)_contig_4684,all_(single)_conti…
ko00196	Photosynthesis - antenna proteins	11	41	66	K08907,K08908,K08909,K08910,K08911,K08912,K08914,K08915,K08916,K08917,K14172,K00411,K00412,K00413,K00417,K00419,K02256,K02261,K02262,K02265,K02266,K02267,K04371,K04392,K05754,K05755,K05756,K05757,K05758,K05759,K08339,K12836,K13728,K01363,K01369,K03283,K04079,K08054,K08057,K08059,K08064,K08065,K08066,K09489,	all_(single)_contig_12554,all_(single)_contig_4749,all_(single)_contig_1533,all_(single)_contig_18980,all_(single)_contig_367,all_(single)_contig_837,all_(single)_contig_585,all_(single)_contig_1468,all_(single)_contig_4728,all_(single)_contig_17129,all_(single)_contig_13806,all_(single)_contig_13195,all_(single)_contig_8414,all_(single)_contig_441,all_(single)_contig_13419,all_(single)_contig_39…
ko01040	Biosynthesis of unsaturated fatty acids	11	29	18	K00059,K00232,K01068,K03921,K07513,K10251,K10255,K10256,K10257,K10258,K10703,	all_(single)_contig_9063,all_(single)_contig_9316,all_(single)_contig_8550,all_(single)_contig_16254,all_(single)_contig_132,all_(single)_contig_11878,all_(single)_contig_18152,all_(single)_contig_21485,all_(single)_contig_11416,all_(single)_contig_12815,all_(single)_contig_5305,all_(single)_contig_11054,all_(single)_contig_2967,all_(single)_contig_10232,all_(single)_contig_3235,all_(single)_cont…
ko05231	Choline metabolism in cancer	11	59	37	K00889,K00901,K00968,K01115,K04368,K04371,K04392,K04688,K07203,K14156,K15377,K02145,K02146,K02147,K02148,K02149,K02150,K02151,K02152,K02153,K02154,K02155,	all_(single)_contig_3113,all_(single)_contig_1777,all_(single)_contig_18910,all_(single)_contig_4728,all_(single)_contig_3367,all_(single)_contig_17129,all_(single)_contig_1331,all_(single)_contig_13806,all_(single)_contig_18191,all_(single)_contig_6993,all_(single)_contig_3258,all_(single)_contig_9378,all_(single)_contig_12669,all_(single)_contig_15678,all_(single)_contig_26056,all_(single)_cont…
ko00340	Histidine metabolism	11	44	14	K00013,K00128,K00765,K00817,K01590,K01663,K01693,K01814,K11755,K14085,K18649,	all_(single)_contig_5681,all_(single)_contig_30694,all_(single)_contig_17409,all_(single)_contig_1325,all_(single)_contig_5774,all_(single)_contig_8353,all_(single)_contig_6783,all_(single)_contig_11069,all_(single)_contig_1600,all_(single)_contig_10106,all_(single)_contig_5664,all_(single)_contig_12448,all_(single)_contig_432,all_(single)_contig_4576,
ko00290	Valine, leucine and isoleucine biosynthesis	10	17	14	K00052,K00053,K00826,K01649,K01652,K01653,K01687,K01703,K01704,K01754,	all_(single)_contig_19171,all_(single)_contig_12214,all_(single)_contig_28,all_(single)_contig_14173,all_(single)_contig_3804,all_(single)_contig_13349,all_(single)_contig_4022,all_(single)_contig_340,all_(single)_contig_4087,all_(single)_contig_26791,all_(single)_contig_7832,all_(single)_contig_8868,all_(single)_contig_6454,all_(single)_contig_13348,
ko04350	TGF-beta signaling pathway	10	61	56	K03094,K03347,K03456,K03868,K04371,K04382,K04498,K04681,K04683,K04688,K01110,K02206,K03083,K04079,K04368,K04371,K04498,K06620,K07203,K09487,K02183,K03083,K04368,K04371,K04392,K04505,K04730,K04733,K06630,K12462,	all_(single)_contig_10482,all_(single)_contig_304,all_(single)_contig_1533,all_(single)_contig_3113,all_(single)_contig_9637,all_(single)_contig_28553,all_(single)_contig_18910,all_(single)_contig_4728,all_(single)_contig_17129,all_(single)_contig_18372,all_(single)_contig_13806,all_(single)_contig_18191,all_(single)_contig_5352,all_(single)_contig_1866,all_(single)_contig_162,all_(single)_contig…
ko00310	Lysine degradation	10	71	19	K00128,K00164,K00306,K00626,K00658,K11420,K11423,K11433,K14085,K14157,	all_(single)_contig_8897,all_(single)_contig_6173,all_(single)_contig_12783,all_(single)_contig_7475,all_(single)_contig_1325,all_(single)_contig_456,all_(single)_contig_6783,all_(single)_contig_11069,all_(single)_contig_20282,all_(single)_contig_1600,all_(single)_contig_24548,all_(single)_contig_5181,all_(single)_contig_5996,all_(single)_contig_11646,all_(single)_contig_4576,all_(single)_contig_…
ko00071	Fatty acid degradation	10	51	24	K00121,K00128,K00232,K00249,K00626,K01897,K07513,K10527,K14085,K18857,	all_(single)_contig_18718,all_(single)_contig_9316,all_(single)_contig_6327,all_(single)_contig_132,all_(single)_contig_2328,all_(single)_contig_1325,all_(single)_contig_870,all_(single)_contig_456,all_(single)_contig_2150,all_(single)_contig_5926,all_(single)_contig_6783,all_(single)_contig_11069,all_(single)_contig_19455,all_(single)_contig_1600,all_(single)_contig_2967,all_(single)_contig_881,…
ko04014	Ras signaling pathway	10	164	23	K01047,K01115,K02183,K04368,K04371,K04392,K04536,K07889,K10632,K17637,	all_(single)_contig_3113,all_(single)_contig_9637,all_(single)_contig_18910,all_(single)_contig_4728,all_(single)_contig_17129,all_(single)_contig_1331,all_(single)_contig_13806,all_(single)_contig_18175,all_(single)_contig_13222,all_(single)_contig_2591,all_(single)_contig_13935,all_(single)_contig_3570,all_(single)_contig_26056,all_(single)_contig_8867,all_(single)_contig_4916,all_(single)_cont…
ko00650	Butanoate metabolism	10	82	12	K00074,K00626,K01580,K01640,K01641,K01652,K01653,K16871,K17761,K18121,	all_(single)_contig_19171,all_(single)_contig_12214,all_(single)_contig_1937,all_(single)_contig_3804,all_(single)_contig_456,all_(single)_contig_2307,all_(single)_contig_560,all_(single)_contig_26457,all_(single)_contig_13196,all_(single)_contig_8624,all_(single)_contig_8460,all_(single)_contig_5048,
ko02020	Two-component system	9	428	11	K00411,K00412,K00413,K00626,K01113,K01915,K02259,K08738,K10255,	all_(single)_contig_4749,all_(single)_contig_24674,all_(single)_contig_6101,all_(single)_contig_7393,all_(single)_contig_11878,all_(single)_contig_34231,all_(single)_contig_9672,all_(single)_contig_456,all_(single)_contig_5716,all_(single)_contig_8598,all_(single)_contig_8401,
ko04530	Tight junction	9	75	57	K01110,K03097,K03115,K03456,K04354,K04382,K06100,K06110,K06111,K03083,K03237,K03250,K03456,K04354,K04371,K04382,K04706,K16196,K02183,K03083,K03456,K04354,K04382,K04536,K06269,K11583,K11584,K03083,K04368,K04371,K04392,K08734,K08735,K08736,K08737,K08738,	all_(single)_contig_9219,all_(single)_contig_3113,all_(single)_contig_9637,all_(single)_contig_18910,all_(single)_contig_4728,all_(single)_contig_17129,all_(single)_contig_13806,all_(single)_contig_4317,all_(single)_contig_3721,all_(single)_contig_1866,all_(single)_contig_452,all_(single)_contig_15403,all_(single)_contig_15695,all_(single)_contig_17822,all_(single)_contig_3038,all_(single)_contig…
ko00300	Lysine biosynthesis	9	46	13	K00133,K00215,K00928,K01586,K01714,K01778,K10206,K12524,K14085,	all_(single)_contig_5499,all_(single)_contig_6850,all_(single)_contig_6105,all_(single)_contig_29878,all_(single)_contig_22845,all_(single)_contig_6159,all_(single)_contig_11069,all_(single)_contig_8435,all_(single)_contig_4430,all_(single)_contig_14920,all_(single)_contig_2577,all_(single)_contig_7544,all_(single)_contig_16878,
ko00670	One carbon pool by folate	9	30	16	K00297,K00600,K00601,K00602,K00605,K01433,K01934,K01938,K13998,	all_(single)_contig_13446,all_(single)_contig_2494,all_(single)_contig_2939,all_(single)_contig_25370,all_(single)_contig_2723,all_(single)_contig_12069,all_(single)_contig_21458,all_(single)_contig_1124,all_(single)_contig_1123,all_(single)_contig_6887,all_(single)_contig_3104,all_(single)_contig_12471,all_(single)_contig_3797,all_(single)_contig_10664,all_(single)_contig_6897,all_(single)_conti…
ko00910	Nitrogen metabolism	9	56	12	K00261,K00262,K00264,K00366,K01455,K01673,K01674,K01725,K01915,	all_(single)_contig_14519,all_(single)_contig_6101,all_(single)_contig_13950,all_(single)_contig_8863,all_(single)_contig_34659,all_(single)_contig_6399,all_(single)_contig_19148,all_(single)_contig_16800,all_(single)_contig_1450,all_(single)_contig_18386,all_(single)_contig_9065,all_(single)_contig_9226,
ko00760	Nicotinate and nicotinamide metabolism	9	59	16	K00763,K00767,K00858,K01240,K01950,K03426,K03517,K03787,K06210,	all_(single)_contig_30326,all_(single)_contig_22427,all_(single)_contig_18773,all_(single)_contig_5403,all_(single)_contig_26296,all_(single)_contig_10991,all_(single)_contig_10156,all_(single)_contig_31172,all_(single)_contig_22900,all_(single)_contig_1943,all_(single)_contig_32826,all_(single)_contig_23524,all_(single)_contig_2365,all_(single)_contig_13792,all_(single)_contig_6582,all_(single)_…
ko00450	Selenocompound metabolism	9	28	42	K00384,K00549,K01739,K01760,K01761,K01874,K08247,K11717,K13811,K02183,K03234,K04368,K04371,K06268,K06269,K07198,K07199,K07359,	all_(single)_contig_3113,all_(single)_contig_9637,all_(single)_contig_18910,all_(single)_contig_33725,all_(single)_contig_1965,all_(single)_contig_4728,all_(single)_contig_17129,all_(single)_contig_13806,all_(single)_contig_4814,all_(single)_contig_4317,all_(single)_contig_3882,all_(single)_contig_11145,all_(single)_contig_452,all_(single)_contig_6108,all_(single)_contig_27162,all_(single)_contig…
ko04122	Sulfur relay system	9	21	10	K00566,K01011,K03635,K03639,K04487,K11996,K12161,K14168,K14169,	all_(single)_contig_19889,all_(single)_contig_16027,all_(single)_contig_3049,all_(single)_contig_13231,all_(single)_contig_25943,all_(single)_contig_3147,all_(single)_contig_3738,all_(single)_contig_24336,all_(single)_contig_450,all_(single)_contig_5545,
ko05132	Salmonella infection	9	82	19	K04371,K04392,K05754,K05755,K05756,K05757,K05758,K05759,K07897,	all_(single)_contig_4728,all_(single)_contig_17129,all_(single)_contig_13806,all_(single)_contig_13195,all_(single)_contig_3948,all_(single)_contig_18653,all_(single)_contig_4260,all_(single)_contig_747,all_(single)_contig_8867,all_(single)_contig_2915,all_(single)_contig_2156,all_(single)_contig_2069,all_(single)_contig_17408,all_(single)_contig_5970,all_(single)_contig_4162,all_(single)_contig_…
ko05205	Proteoglycans in cancer	9	159	30	K02991,K04368,K04371,K04392,K04688,K06269,K07203,K07964,K12823,K01528,K04392,K04646,K05754,K05755,K05756,K05757,K05758,K13728,	all_(single)_contig_3113,all_(single)_contig_18910,all_(single)_contig_4728,all_(single)_contig_17129,all_(single)_contig_17668,all_(single)_contig_13806,all_(single)_contig_4317,all_(single)_contig_10090,all_(single)_contig_18191,all_(single)_contig_13195,all_(single)_contig_441,all_(single)_contig_452,all_(single)_contig_7642,all_(single)_contig_10269,all_(single)_contig_18653,all_(single)_cont…
ko00511	Other glycan degradation	9	18	44	K01190,K01191,K01206,K01227,K01444,K12309,K12373,K15923,K17108,K01679,K03868,K03872,K03873,K04368,K04371,K04392,K04498,K05754,K05755,K05756,K05757,K05758,K07374,K07375,K11294,	all_(single)_contig_30369,all_(single)_contig_3113,all_(single)_contig_18910,all_(single)_contig_4728,all_(single)_contig_17129,all_(single)_contig_13806,all_(single)_contig_23474,all_(single)_contig_13195,all_(single)_contig_884,all_(single)_contig_6804,all_(single)_contig_29150,all_(single)_contig_18653,all_(single)_contig_6864,all_(single)_contig_27957,all_(single)_contig_14538,all_(single)_co…
ko00565	Ether lipid metabolism	8	29	26	K00993,K01047,K01114,K01115,K13510,K13519,K14674,K16860,K01580,K01915,K04536,K06027,K08341,K14207,K15015,K15376,	all_(single)_contig_24172,all_(single)_contig_10582,all_(single)_contig_6101,all_(single)_contig_1331,all_(single)_contig_17084,all_(single)_contig_9202,all_(single)_contig_15703,all_(single)_contig_16151,all_(single)_contig_10982,all_(single)_contig_18175,all_(single)_contig_21400,all_(single)_contig_9406,all_(single)_contig_4064,all_(single)_contig_5165,all_(single)_contig_12327,all_(single)_co…
ko04024	cAMP signaling pathway	8	146	23	K00232,K01115,K02183,K04368,K04371,K04392,K04498,K06269,	all_(single)_contig_3113,all_(single)_contig_9637,all_(single)_contig_18910,all_(single)_contig_4728,all_(single)_contig_17129,all_(single)_contig_132,all_(single)_contig_1331,all_(single)_contig_13806,all_(single)_contig_4317,all_(single)_contig_452,all_(single)_contig_13935,all_(single)_contig_26056,all_(single)_contig_8867,all_(single)_contig_1224,all_(single)_contig_2803,all_(single)_contig_2…
ko04330	Notch signaling pathway	8	28	32	K04498,K04505,K06062,K06063,K06066,K06067,K06170,K06171,K01354,K03456,K04354,K04371,K04382,K04730,K04733,K08057,	all_(single)_contig_10482,all_(single)_contig_32624,all_(single)_contig_4697,all_(single)_contig_28553,all_(single)_contig_4728,all_(single)_contig_17129,all_(single)_contig_13806,all_(single)_contig_15992,all_(single)_contig_1866,all_(single)_contig_1342,all_(single)_contig_32555,all_(single)_contig_423,all_(single)_contig_1005,all_(single)_contig_6092,all_(single)_contig_8867,all_(single)_conti…
ko00380	Tryptophan metabolism	8	65	31	K00128,K00164,K00626,K01426,K03781,K11816,K14085,K16903,K02183,K03456,K04354,K04371,K04382,K06269,K11583,K11584,	all_(single)_contig_9637,all_(single)_contig_4728,all_(single)_contig_17129,all_(single)_contig_13806,all_(single)_contig_4317,all_(single)_contig_1866,all_(single)_contig_452,all_(single)_contig_14814,all_(single)_contig_18957,all_(single)_contig_7691,all_(single)_contig_20547,all_(single)_contig_1325,all_(single)_contig_2230,all_(single)_contig_13935,all_(single)_contig_456,all_(single)_contig_…
ko00780	Biotin metabolism	8	19	40	K00059,K00208,K00652,K00833,K01012,K01942,K02372,K09458,K11086,K11087,K11088,K11090,K11251,K11252,K11253,K11254,	all_(single)_contig_33438,all_(single)_contig_16254,all_(single)_contig_10260,all_(single)_contig_30143,all_(single)_contig_29544,all_(single)_contig_19742,all_(single)_contig_10393,all_(single)_contig_1478,all_(single)_contig_21162,all_(single)_contig_593,all_(single)_contig_5449,all_(single)_contig_13797,all_(single)_contig_30601,all_(single)_contig_7018,all_(single)_contig_8903,all_(single)_co…
ko00590	Arachidonic acid metabolism	8	44	14	K00079,K00432,K01047,K01254,K05309,K14674,K15730,K18592,	all_(single)_contig_31257,all_(single)_contig_24172,all_(single)_contig_12727,all_(single)_contig_1046,all_(single)_contig_18175,all_(single)_contig_3510,all_(single)_contig_9406,all_(single)_contig_1116,all_(single)_contig_31484,all_(single)_contig_31088,all_(single)_contig_12839,all_(single)_contig_14053,all_(single)_contig_22744,all_(single)_contig_16806,
ko00960	Tropane, piperidine and pyridine alkaloid biosynthesis	7	25	26	K00276,K00815,K00817,K08081,K14454,K14455,K15849,K03781,K04392,K04565,K04569,K06268,K08738,K11518,	all_(single)_contig_48,all_(single)_contig_27582,all_(single)_contig_2390,all_(single)_contig_4814,all_(single)_contig_27162,all_(single)_contig_17409,all_(single)_contig_1151,all_(single)_contig_5050,all_(single)_contig_12562,all_(single)_contig_2230,all_(single)_contig_10129,all_(single)_contig_7072,all_(single)_contig_12986,all_(single)_contig_5716,all_(single)_contig_3442,all_(single)_contig_…
ko00740	Riboflavin metabolism	7	26	9	K00793,K00794,K00861,K00953,K11752,K14652,K18453,	all_(single)_contig_12334,all_(single)_contig_30042,all_(single)_contig_7094,all_(single)_contig_19336,all_(single)_contig_18519,all_(single)_contig_13246,all_(single)_contig_7095,all_(single)_contig_5516,all_(single)_contig_10806,
ko04010	MAPK signaling pathway	7	191	23	K03283,K04368,K04371,K04392,K04459,K04460,K06268,	all_(single)_contig_3113,all_(single)_contig_18910,all_(single)_contig_4728,all_(single)_contig_1468,all_(single)_contig_17129,all_(single)_contig_13806,all_(single)_contig_4814,all_(single)_contig_27162,all_(single)_contig_1696,all_(single)_contig_235,all_(single)_contig_12562,all_(single)_contig_8867,all_(single)_contig_2915,all_(single)_contig_12986,all_(single)_contig_21363,all_(single)_conti…
ko00540	Lipopolysaccharide biosynthesis	7	38	9	K00748,K00912,K00979,K01627,K02527,K02535,K06041,	all_(single)_contig_5484,all_(single)_contig_26484,all_(single)_contig_21855,all_(single)_contig_6049,all_(single)_contig_222,all_(single)_contig_3299,all_(single)_contig_2169,all_(single)_contig_20845,all_(single)_contig_18780,
ko04390	Hippo signaling pathway	7	106	17	K03083,K03456,K04354,K04382,K06269,K06630,K06685,	all_(single)_contig_4317,all_(single)_contig_1866,all_(single)_contig_452,all_(single)_contig_3038,all_(single)_contig_831,all_(single)_contig_2636,all_(single)_contig_5055,all_(single)_contig_1224,all_(single)_contig_4426,all_(single)_contig_7186,all_(single)_contig_956,all_(single)_contig_18411,all_(single)_contig_12208,all_(single)_contig_2232,all_(single)_contig_1343,all_(single)_contig_172,a…
ko00730	Thiamine metabolism	7	24	41	K00878,K00949,K01662,K03146,K03147,K04487,K14153,K02183,K03283,K04079,K04368,K04371,K09487,K09571,K01110,K01522,K02206,K02219,K03875,K06620,K08738,	all_(single)_contig_1533,all_(single)_contig_3113,all_(single)_contig_9637,all_(single)_contig_11140,all_(single)_contig_18910,all_(single)_contig_4707,all_(single)_contig_4728,all_(single)_contig_1468,all_(single)_contig_17129,all_(single)_contig_18372,all_(single)_contig_177,all_(single)_contig_13806,all_(single)_contig_5352,all_(single)_contig_162,all_(single)_contig_30165,all_(single)_contig_…
ko00460	Cyanoamino acid metabolism	7	32	33	K00600,K01188,K01455,K05349,K05350,K13035,K18592,K00232,K00249,K00864,K01897,K07513,K08762,K08770,	all_(single)_contig_13446,all_(single)_contig_18718,all_(single)_contig_31257,all_(single)_contig_2494,all_(single)_contig_9316,all_(single)_contig_6327,all_(single)_contig_132,all_(single)_contig_16581,all_(single)_contig_7193,all_(single)_contig_2328,all_(single)_contig_2723,all_(single)_contig_8124,all_(single)_contig_14435,all_(single)_contig_2150,all_(single)_contig_6399,all_(single)_contig_…
ko04022	cGMP-PKG signaling pathway	7	116	25	K02183,K04368,K04371,K05863,K06268,K06269,K15040,	all_(single)_contig_3113,all_(single)_contig_9637,all_(single)_contig_18910,all_(single)_contig_4728,all_(single)_contig_17129,all_(single)_contig_13806,all_(single)_contig_4814,all_(single)_contig_4317,all_(single)_contig_452,all_(single)_contig_27162,all_(single)_contig_12562,all_(single)_contig_13935,all_(single)_contig_8867,all_(single)_contig_1224,all_(single)_contig_2915,all_(single)_contig…
ko00062	Fatty acid elongation	7	23	12	K01068,K01074,K07512,K10251,K10258,K10703,K15397,	all_(single)_contig_13009,all_(single)_contig_9031,all_(single)_contig_18152,all_(single)_contig_13160,all_(single)_contig_21485,all_(single)_contig_16595,all_(single)_contig_12815,all_(single)_contig_5305,all_(single)_contig_10232,all_(single)_contig_31956,all_(single)_contig_17735,all_(single)_contig_13403,
ko03450	Non-homologous end-joining	6	19	8	K03512,K04799,K10777,K10866,K10885,K10886,	all_(single)_contig_11627,all_(single)_contig_17436,all_(single)_contig_14470,all_(single)_contig_33549,all_(single)_contig_5826,all_(single)_contig_23134,all_(single)_contig_155,all_(single)_contig_27280,
ko04520	Adherens junction	6	60	13	K03097,K03115,K04371,K04392,K04498,K06085,	all_(single)_contig_4728,all_(single)_contig_17129,all_(single)_contig_13806,all_(single)_contig_8508,all_(single)_contig_8867,all_(single)_contig_22625,all_(single)_contig_2915,all_(single)_contig_15799,all_(single)_contig_3548,all_(single)_contig_4162,all_(single)_contig_14925,all_(single)_contig_18205,all_(single)_contig_1444,
ko03070	Bacterial secretion system	6	74	8	K03070,K03106,K03110,K03116,K03118,K03217,	all_(single)_contig_7501,all_(single)_contig_9446,all_(single)_contig_2419,all_(single)_contig_1609,all_(single)_contig_13443,all_(single)_contig_876,all_(single)_contig_1793,all_(single)_contig_10923,
ko04391	Hippo signaling pathway - fly	6	52	13	K03456,K04354,K04382,K06630,K06685,K16675,	all_(single)_contig_21176,all_(single)_contig_1866,all_(single)_contig_831,all_(single)_contig_2636,all_(single)_contig_693,all_(single)_contig_5055,all_(single)_contig_4426,all_(single)_contig_956,all_(single)_contig_18411,all_(single)_contig_2232,all_(single)_contig_1343,all_(single)_contig_16384,all_(single)_contig_297,
ko00904	Diterpenoid biosynthesis	6	41	28	K04120,K04121,K04122,K04125,K05282,K17982,K01897,K07198,K07199,K07203,K07297,K07359,	all_(single)_contig_6327,all_(single)_contig_27413,all_(single)_contig_18191,all_(single)_contig_10795,all_(single)_contig_11145,all_(single)_contig_7854,all_(single)_contig_2328,all_(single)_contig_26412,all_(single)_contig_24482,all_(single)_contig_17797,all_(single)_contig_16008,all_(single)_contig_5503,all_(single)_contig_2150,all_(single)_contig_35315,all_(single)_contig_17529,all_(single)_c…
ko00905	Brassinosteroid biosynthesis	6	10	22	K09587,K09588,K09591,K12637,K12640,K15639,K01110,K02183,K04368,K04371,K06620,K07203,	all_(single)_contig_3113,all_(single)_contig_9637,all_(single)_contig_18910,all_(single)_contig_4728,all_(single)_contig_17129,all_(single)_contig_18372,all_(single)_contig_13806,all_(single)_contig_18191,all_(single)_contig_632,all_(single)_contig_4859,all_(single)_contig_14917,all_(single)_contig_13935,all_(single)_contig_19947,all_(single)_contig_9948,all_(single)_contig_8867,all_(single)_cont…
ko04510	Focal adhesion	6	144	18	K01110,K03083,K04368,K04371,K04392,K06269,	all_(single)_contig_3113,all_(single)_contig_18910,all_(single)_contig_4728,all_(single)_contig_17129,all_(single)_contig_13806,all_(single)_contig_4317,all_(single)_contig_452,all_(single)_contig_3038,all_(single)_contig_8867,all_(single)_contig_1224,all_(single)_contig_7186,all_(single)_contig_2915,all_(single)_contig_4684,all_(single)_contig_12208,all_(single)_contig_18642,all_(single)_contig_…
ko04020	Calcium signaling pathway	6	139	15	K02183,K04718,K05857,K05863,K06268,K15040,	all_(single)_contig_9637,all_(single)_contig_4814,all_(single)_contig_27162,all_(single)_contig_12562,all_(single)_contig_13935,all_(single)_contig_12986,all_(single)_contig_798,all_(single)_contig_12167,all_(single)_contig_3442,all_(single)_contig_7776,all_(single)_contig_12418,all_(single)_contig_849,all_(single)_contig_3886,all_(single)_contig_30530,all_(single)_contig_28753,
ko00261	Monobactam biosynthesis	6	28	9	K00133,K00215,K00928,K01714,K12524,K13811,	all_(single)_contig_3882,all_(single)_contig_6105,all_(single)_contig_29878,all_(single)_contig_22845,all_(single)_contig_6159,all_(single)_contig_8435,all_(single)_contig_14920,all_(single)_contig_2577,all_(single)_contig_7544,
ko04710	Circadian rhythm	6	22	34	K02295,K03094,K03347,K03868,K07198,K07199,K02183,K04368,K04371,K04498,K06268,K06269,	all_(single)_contig_304,all_(single)_contig_3113,all_(single)_contig_9637,all_(single)_contig_18910,all_(single)_contig_4728,all_(single)_contig_17129,all_(single)_contig_13806,all_(single)_contig_4814,all_(single)_contig_4317,all_(single)_contig_452,all_(single)_contig_27162,all_(single)_contig_7854,all_(single)_contig_26412,all_(single)_contig_19361,all_(single)_contig_5503,all_(single)_contig_…
ko04064	NF-kappa B signaling pathway	6	86	32	K03097,K03115,K04728,K04730,K04733,K10577,K01115,K01915,K04371,K04536,K06268,K14207,	all_(single)_contig_10482,all_(single)_contig_6101,all_(single)_contig_4728,all_(single)_contig_17129,all_(single)_contig_1331,all_(single)_contig_13806,all_(single)_contig_4814,all_(single)_contig_27162,all_(single)_contig_10982,all_(single)_contig_5287,all_(single)_contig_12562,all_(single)_contig_423,all_(single)_contig_8508,all_(single)_contig_26056,all_(single)_contig_8867,all_(single)_conti…
ko00950	Isoquinoline alkaloid biosynthesis	6	42	10	K00276,K00815,K01592,K14454,K14455,K15849,	all_(single)_contig_48,all_(single)_contig_5050,all_(single)_contig_20209,all_(single)_contig_10129,all_(single)_contig_32020,all_(single)_contig_26388,all_(single)_contig_959,all_(single)_contig_30853,all_(single)_contig_32613,all_(single)_contig_4653,
ko02010	ABC transporters	6	451	33	K05643,K05656,K05657,K05658,K05663,K05677,K03283,K04371,K04730,K04733,K08738,K13412,	all_(single)_contig_10482,all_(single)_contig_21017,all_(single)_contig_4728,all_(single)_contig_1468,all_(single)_contig_17129,all_(single)_contig_24399,all_(single)_contig_13806,all_(single)_contig_10625,all_(single)_contig_7216,all_(single)_contig_15208,all_(single)_contig_1696,all_(single)_contig_235,all_(single)_contig_30103,all_(single)_contig_423,all_(single)_contig_8867,all_(single)_conti…
ko00909	Sesquiterpenoid and triterpenoid biosynthesis	5	66	8	K00511,K00801,K15803,K15813,K15891,	all_(single)_contig_23192,all_(single)_contig_15728,all_(single)_contig_15996,all_(single)_contig_15415,all_(single)_contig_14485,all_(single)_contig_20306,all_(single)_contig_1167,all_(single)_contig_8736,
ko05133	Pertussis	5	79	21	K02183,K04371,K04730,K04733,K05765,	all_(single)_contig_10482,all_(single)_contig_9637,all_(single)_contig_4728,all_(single)_contig_17129,all_(single)_contig_13806,all_(single)_contig_1175,all_(single)_contig_423,all_(single)_contig_13935,all_(single)_contig_8867,all_(single)_contig_22753,all_(single)_contig_1666,all_(single)_contig_1667,all_(single)_contig_2915,all_(single)_contig_4450,all_(single)_contig_22271,all_(single)_contig…
ko00945	Stilbenoid, diarylheptanoid and gingerol biosynthesis	5	13	26	K00487,K00517,K00588,K09754,K13065,K04368,K04371,K04392,K04730,K04733,	all_(single)_contig_10482,all_(single)_contig_3113,all_(single)_contig_18910,all_(single)_contig_15469,all_(single)_contig_4728,all_(single)_contig_17129,all_(single)_contig_13806,all_(single)_contig_423,all_(single)_contig_10414,all_(single)_contig_8867,all_(single)_contig_22753,all_(single)_contig_2915,all_(single)_contig_4450,all_(single)_contig_22271,all_(single)_contig_13,all_(single)_contig…
ko04112	Cell cycle - Caulobacter	5	31	54	K01338,K01358,K02563,K03531,K03544,K02183,K03083,K04368,K04371,K04498,K01047,K02183,K04368,K04371,K06269,K06027,K07889,K07904,K10418,K12462,	all_(single)_contig_16717,all_(single)_contig_3113,all_(single)_contig_9637,all_(single)_contig_18910,all_(single)_contig_9149,all_(single)_contig_4728,all_(single)_contig_33828,all_(single)_contig_17129,all_(single)_contig_3626,all_(single)_contig_19140,all_(single)_contig_13806,all_(single)_contig_78,all_(single)_contig_4317,all_(single)_contig_14365,all_(single)_contig_9550,all_(single)_contig…
ko04550	Signaling pathways regulating pluripotency of stem cells	5	108	13	K03083,K04368,K04371,K11138,K14439,	all_(single)_contig_3113,all_(single)_contig_18910,all_(single)_contig_4728,all_(single)_contig_17129,all_(single)_contig_13806,all_(single)_contig_26145,all_(single)_contig_3038,all_(single)_contig_10836,all_(single)_contig_8867,all_(single)_contig_7186,all_(single)_contig_2915,all_(single)_contig_12208,all_(single)_contig_18642,
ko00073	Cutin, suberine and wax biosynthesis	5	12	32	K13356,K15398,K15400,K15404,K17991,K00510,K00522,K07213,K12347,K14686,K04368,K04371,K04565,K09490,K09553,K03083,K04368,K04371,K04392,K04536,	all_(single)_contig_7538,all_(single)_contig_3113,all_(single)_contig_18910,all_(single)_contig_2657,all_(single)_contig_4728,all_(single)_contig_17129,all_(single)_contig_13806,all_(single)_contig_24351,all_(single)_contig_3038,all_(single)_contig_1151,all_(single)_contig_2685,all_(single)_contig_17728,all_(single)_contig_8867,all_(single)_contig_1893,all_(single)_contig_7186,all_(single)_contig…
ko04012	ErbB signaling pathway	5	64	14	K03083,K04368,K04371,K04688,K07203,	all_(single)_contig_3113,all_(single)_contig_18910,all_(single)_contig_4728,all_(single)_contig_17129,all_(single)_contig_13806,all_(single)_contig_18191,all_(single)_contig_3038,all_(single)_contig_12669,all_(single)_contig_8867,all_(single)_contig_7186,all_(single)_contig_2915,all_(single)_contig_12208,all_(single)_contig_18642,all_(single)_contig_6979,
ko04370	VEGF signaling pathway	5	37	33	K04368,K04371,K04392,K04718,K06268,K03083,K04368,K04371,K04392,K06268,K01528,K04646,K07904,K11824,K11826,	all_(single)_contig_16717,all_(single)_contig_3113,all_(single)_contig_18910,all_(single)_contig_4728,all_(single)_contig_17129,all_(single)_contig_3626,all_(single)_contig_19140,all_(single)_contig_17668,all_(single)_contig_13806,all_(single)_contig_78,all_(single)_contig_4814,all_(single)_contig_9166,all_(single)_contig_18452,all_(single)_contig_27162,all_(single)_contig_3038,all_(single)_conti…
ko00660	C5-Branched dibasic acid metabolism	5	25	46	K00052,K01652,K01653,K01703,K01704,K04368,K04371,K04392,K06268,K14379,K03083,K04371,K04392,K05765,K06268,K00383,K00432,K08054,K09487,K09490,K01110,K03083,K04368,K04371,K08734,	all_(single)_contig_9219,all_(single)_contig_3113,all_(single)_contig_367,all_(single)_contig_10189,all_(single)_contig_19171,all_(single)_contig_12214,all_(single)_contig_18910,all_(single)_contig_4728,all_(single)_contig_17129,all_(single)_contig_13806,all_(single)_contig_4814,all_(single)_contig_162,all_(single)_contig_27162,all_(single)_contig_3038,all_(single)_contig_12727,all_(single)_conti…
ko00750	Vitamin B6 metabolism	5	23	6	K00831,K00868,K01733,K06215,K13248,	all_(single)_contig_9503,all_(single)_contig_23988,all_(single)_contig_760,all_(single)_contig_8038,all_(single)_contig_233,all_(single)_contig_15483,
ko04210	Apoptosis	5	64	16	K04728,K04730,K04733,K06268,K08738,	all_(single)_contig_10482,all_(single)_contig_4814,all_(single)_contig_27162,all_(single)_contig_12562,all_(single)_contig_423,all_(single)_contig_22753,all_(single)_contig_4450,all_(single)_contig_12986,all_(single)_contig_22271,all_(single)_contig_5716,all_(single)_contig_3442,all_(single)_contig_21814,all_(single)_contig_20525,all_(single)_contig_31965,all_(single)_contig_30701,all_(single)_co…
ko04015	Rap1 signaling pathway	5	154	17	K02183,K04368,K04371,K04392,K05759,	all_(single)_contig_3113,all_(single)_contig_9637,all_(single)_contig_18910,all_(single)_contig_4728,all_(single)_contig_17129,all_(single)_contig_13806,all_(single)_contig_3948,all_(single)_contig_4260,all_(single)_contig_747,all_(single)_contig_13935,all_(single)_contig_8867,all_(single)_contig_2915,all_(single)_contig_18642,all_(single)_contig_4162,all_(single)_contig_748,all_(single)_contig_3…
ko00531	Glycosaminoglycan degradation	5	15	33	K01205,K07964,K10532,K12309,K12373,K08336,K08339,K09578,K11594,K12655,K04368,K04371,K04392,K06620,K00965,K03083,K04368,K04371,K04368,K04371,K06067,K06620,K01110,K04368,K04371,K06620,	all_(single)_contig_3113,all_(single)_contig_18910,all_(single)_contig_3485,all_(single)_contig_2561,all_(single)_contig_4728,all_(single)_contig_17129,all_(single)_contig_18372,all_(single)_contig_13806,all_(single)_contig_3394,all_(single)_contig_3071,all_(single)_contig_3038,all_(single)_contig_27577,all_(single)_contig_32881,all_(single)_contig_4859,all_(single)_contig_14774,all_(single)_cont…
ko00253	Tetracycline biosynthesis	4	20	17	K01961,K01962,K01963,K02160,K04368,K04371,K04688,K07203,	all_(single)_contig_3113,all_(single)_contig_18910,all_(single)_contig_4728,all_(single)_contig_17129,all_(single)_contig_13806,all_(single)_contig_18191,all_(single)_contig_5482,all_(single)_contig_725,all_(single)_contig_12669,all_(single)_contig_31060,all_(single)_contig_8867,all_(single)_contig_2915,all_(single)_contig_20569,all_(single)_contig_630,all_(single)_contig_18642,all_(single)_conti…
ko00643	Styrene degradation	4	22	18	K00451,K01426,K01555,K01800,K01115,K02183,K04368,K04371,	all_(single)_contig_29297,all_(single)_contig_3113,all_(single)_contig_9637,all_(single)_contig_18910,all_(single)_contig_4728,all_(single)_contig_17129,all_(single)_contig_1331,all_(single)_contig_13806,all_(single)_contig_14814,all_(single)_contig_8474,all_(single)_contig_13935,all_(single)_contig_26056,all_(single)_contig_8867,all_(single)_contig_2803,all_(single)_contig_2915,all_(single)_cont…
ko00521	Streptomycin biosynthesis	4	18	31	K00844,K01092,K01835,K01858,K04368,K04371,K04392,K06268,K00844,K00873,K04371,K07203,	all_(single)_contig_27114,all_(single)_contig_2934,all_(single)_contig_345,all_(single)_contig_3113,all_(single)_contig_4247,all_(single)_contig_18910,all_(single)_contig_9085,all_(single)_contig_4728,all_(single)_contig_17129,all_(single)_contig_13806,all_(single)_contig_4814,all_(single)_contig_18191,all_(single)_contig_18207,all_(single)_contig_1817,all_(single)_contig_27162,all_(single)_conti…
ko00591	Linoleic acid metabolism	4	25	54	K00454,K01047,K14674,K15718,K01476,K07889,K07897,K13963,K01047,K11155,K14455,K14457,K01404,K04371,K04730,K04733,K03083,K04368,K04371,K06268,K01047,K04392,K07901,K07904,	all_(single)_contig_16717,all_(single)_contig_48,all_(single)_contig_10482,all_(single)_contig_24172,all_(single)_contig_3113,all_(single)_contig_18910,all_(single)_contig_4728,all_(single)_contig_17129,all_(single)_contig_3626,all_(single)_contig_19140,all_(single)_contig_13806,all_(single)_contig_78,all_(single)_contig_4814,all_(single)_contig_9166,all_(single)_contig_18452,all_(single)_contig_…
ko04540	Gap junction	4	56	29	K04368,K04371,K07374,K07375,K03456,K04368,K04371,K04382,K01522,K04368,K04371,K06620,K04079,K04371,K09487,K12795,	all_(single)_contig_1533,all_(single)_contig_3113,all_(single)_contig_18910,all_(single)_contig_4728,all_(single)_contig_17129,all_(single)_contig_18372,all_(single)_contig_13806,all_(single)_contig_884,all_(single)_contig_1702,all_(single)_contig_1866,all_(single)_contig_162,all_(single)_contig_4859,all_(single)_contig_6864,all_(single)_contig_22920,all_(single)_contig_2741,all_(single)_contig_4…
ko00982	Drug metabolism - cytochrome P450	3	23	17	K00121,K00485,K00799,	all_(single)_contig_733,all_(single)_contig_2510,all_(single)_contig_5594,all_(single)_contig_12045,all_(single)_contig_5926,all_(single)_contig_31337,all_(single)_contig_4629,all_(single)_contig_10996,all_(single)_contig_12974,all_(single)_contig_187,all_(single)_contig_15241,all_(single)_contig_4098,all_(single)_contig_30275,all_(single)_contig_2344,all_(single)_contig_12234,all_(single)_contig…
ko00514	Other types of O-glycan biosynthesis	3	31	4	K03691,K09667,K18134,	all_(single)_contig_20883,all_(single)_contig_16436,all_(single)_contig_16638,all_(single)_contig_17274,
ko00603	Glycosphingolipid biosynthesis - globo series	3	14	13	K01988,K07407,K12373,K04371,K04536,K15015,	all_(single)_contig_4728,all_(single)_contig_17129,all_(single)_contig_2266,all_(single)_contig_13806,all_(single)_contig_9202,all_(single)_contig_14774,all_(single)_contig_24151,all_(single)_contig_19960,all_(single)_contig_8738,all_(single)_contig_8867,all_(single)_contig_2915,all_(single)_contig_15153,all_(single)_contig_24350,
ko00627	Aminobenzoate degradation	3	67	15	K00517,K01113,K01426,K02184,K04368,K04371,K04368,K04371,K04392,	all_(single)_contig_3113,all_(single)_contig_24674,all_(single)_contig_18910,all_(single)_contig_15469,all_(single)_contig_4728,all_(single)_contig_17129,all_(single)_contig_13806,all_(single)_contig_14814,all_(single)_contig_8867,all_(single)_contig_21795,all_(single)_contig_2915,all_(single)_contig_18642,all_(single)_contig_4162,all_(single)_contig_1444,all_(single)_contig_8401,
ko04668	TNF signaling pathway	3	87	9	K04368,K04371,K17065,	all_(single)_contig_3113,all_(single)_contig_18910,all_(single)_contig_4728,all_(single)_contig_17129,all_(single)_contig_13806,all_(single)_contig_14930,all_(single)_contig_8867,all_(single)_contig_2915,all_(single)_contig_18642,
ko04713	Circadian entrainment	3	73	8	K02183,K04371,K04536,	all_(single)_contig_9637,all_(single)_contig_4728,all_(single)_contig_17129,all_(single)_contig_13806,all_(single)_contig_13935,all_(single)_contig_8867,all_(single)_contig_2915,all_(single)_contig_15153,
ko00440	Phosphonate and phosphinate metabolism	3	34	4	K00967,K00968,K00993,	all_(single)_contig_3868,all_(single)_contig_6589,all_(single)_contig_11017,all_(single)_contig_4896,
ko00980	Metabolism of xenobiotics by cytochrome P450	3	32	17	K00079,K00121,K00799,	all_(single)_contig_733,all_(single)_contig_2510,all_(single)_contig_5594,all_(single)_contig_1046,all_(single)_contig_12045,all_(single)_contig_5926,all_(single)_contig_31337,all_(single)_contig_4629,all_(single)_contig_10996,all_(single)_contig_12974,all_(single)_contig_187,all_(single)_contig_15241,all_(single)_contig_4098,all_(single)_contig_2344,all_(single)_contig_12234,all_(single)_contig_…
ko00830	Retinol metabolism	3	48	21	K00121,K11147,K11155,K03260,K04392,K08738,K04368,K04371,K06620,	all_(single)_contig_14116,all_(single)_contig_3113,all_(single)_contig_18910,all_(single)_contig_4728,all_(single)_contig_17129,all_(single)_contig_18372,all_(single)_contig_13806,all_(single)_contig_11791,all_(single)_contig_4859,all_(single)_contig_26396,all_(single)_contig_5926,all_(single)_contig_8867,all_(single)_contig_2915,all_(single)_contig_10593,all_(single)_contig_31093,all_(single)_co…
ko05204	Chemical carcinogenesis	3	35	26	K00079,K00121,K00799,K04368,K04371,K04536,	all_(single)_contig_3113,all_(single)_contig_18910,all_(single)_contig_4728,all_(single)_contig_17129,all_(single)_contig_13806,all_(single)_contig_733,all_(single)_contig_2510,all_(single)_contig_5594,all_(single)_contig_1046,all_(single)_contig_12045,all_(single)_contig_5926,all_(single)_contig_31337,all_(single)_contig_4629,all_(single)_contig_8867,all_(single)_contig_10996,all_(single)_contig…
ko00362	Benzoate degradation	3	90	7	K00074,K00626,K07513,K01278,K01285,K14207,	all_(single)_contig_9316,all_(single)_contig_10982,all_(single)_contig_456,all_(single)_contig_2586,all_(single)_contig_5661,all_(single)_contig_8624,all_(single)_contig_11468,
ko00430	Taurine and hypotaurine metabolism	3	23	17	K01580,K10712,K18592,K04368,K04371,K09291,	all_(single)_contig_29703,all_(single)_contig_31257,all_(single)_contig_3113,all_(single)_contig_18910,all_(single)_contig_4728,all_(single)_contig_17129,all_(single)_contig_13806,all_(single)_contig_11375,all_(single)_contig_23712,all_(single)_contig_8867,all_(single)_contig_31484,all_(single)_contig_2915,all_(single)_contig_26163,all_(single)_contig_31088,all_(single)_contig_18642,all_(single)_…
ko00072	Synthesis and degradation of ketone bodies	3	8	3	K00626,K01640,K01641,	all_(single)_contig_456,all_(single)_contig_13196,all_(single)_contig_8460,
ko05031	Amphetamine addiction	3	43	23	K02183,K06268,K06269,K04368,K04371,K04536,K02183,K13899,	all_(single)_contig_3113,all_(single)_contig_9637,all_(single)_contig_18910,all_(single)_contig_4728,all_(single)_contig_17129,all_(single)_contig_13806,all_(single)_contig_4814,all_(single)_contig_4317,all_(single)_contig_452,all_(single)_contig_27162,all_(single)_contig_10105,all_(single)_contig_12562,all_(single)_contig_14854,all_(single)_contig_13935,all_(single)_contig_8867,all_(single)_cont…
ko00232	Caffeine metabolism	2	9	2	K00106,K00365,	all_(single)_contig_4144,all_(single)_contig_24867,
ko00943	Isoflavonoid biosynthesis	2	13	2	K13260,K13262,	all_(single)_contig_11550,all_(single)_contig_24431,
ko04630	Jak-STAT signaling pathway	2	123	14	K04498,K04706,K07198,K07199,K00844,K01176,	all_(single)_contig_9085,all_(single)_contig_22431,all_(single)_contig_18207,all_(single)_contig_15403,all_(single)_contig_7854,all_(single)_contig_26412,all_(single)_contig_5503,all_(single)_contig_17067,all_(single)_contig_18609,all_(single)_contig_10349,all_(single)_contig_12021,all_(single)_contig_18205,all_(single)_contig_11871,all_(single)_contig_8140,
ko00785	Lipoic acid metabolism	2	4	3	K03644,K03801,	all_(single)_contig_1568,all_(single)_contig_16779,all_(single)_contig_23565,
ko00942	Anthocyanin biosynthesis	2	14	2	K12338,K12930,	all_(single)_contig_16531,all_(single)_contig_11517,
ko04744	Phototransduction	2	17	12	K02183,K04536,K01354,K01404,K00021,K05658,K01488,K03648,	all_(single)_contig_9637,all_(single)_contig_24399,all_(single)_contig_8609,all_(single)_contig_610,all_(single)_contig_13935,all_(single)_contig_24444,all_(single)_contig_27953,all_(single)_contig_15153,all_(single)_contig_12953,all_(single)_contig_13078,all_(single)_contig_6890,all_(single)_contig_29869,
ko04013	MAPK signaling pathway - fly	2	17	12	K04368,K04371,K04371,K06269,	all_(single)_contig_3113,all_(single)_contig_18910,all_(single)_contig_4728,all_(single)_contig_17129,all_(single)_contig_13806,all_(single)_contig_4317,all_(single)_contig_452,all_(single)_contig_8867,all_(single)_contig_1224,all_(single)_contig_2915,all_(single)_contig_18642,all_(single)_contig_172,
ko00140	Steroid hormone biosynthesis	2	46	2	K10251,K12345,	all_(single)_contig_21485,all_(single)_contig_22773,
ko04011	MAPK signaling pathway - yeast	2	41	8	K01759,K09291,K01580,K04077,	all_(single)_contig_10724,all_(single)_contig_23712,all_(single)_contig_6023,all_(single)_contig_2299,all_(single)_contig_5048,all_(single)_contig_2536,all_(single)_contig_11026,all_(single)_contig_21523,
ko00534	Glycosaminoglycan biosynthesis - heparan sulfate / heparin	2	22	2	K00771,K02367,	all_(single)_contig_11647,all_(single)_contig_12909,
ko01220	Degradation of aromatic compounds	2	198	4	K00121,K00487,	all_(single)_contig_10414,all_(single)_contig_5926,all_(single)_contig_4098,all_(single)_contig_12234,
ko05032	Morphine addiction	2	62	3	K04536,K15015,	all_(single)_contig_9202,all_(single)_contig_15153,all_(single)_contig_24350,
ko00625	Chloroalkane and chloroalkene degradation	2	31	7	K00121,K00128,	all_(single)_contig_1325,all_(single)_contig_5926,all_(single)_contig_6783,all_(single)_contig_1600,all_(single)_contig_4098,all_(single)_contig_4576,all_(single)_contig_12234,
ko04750	Inflammatory mediator regulation of TRP channels	2	65	6	K02183,K06269,	all_(single)_contig_9637,all_(single)_contig_4317,all_(single)_contig_452,all_(single)_contig_13935,all_(single)_contig_1224,all_(single)_contig_172,
ko00401	Novobiocin biosynthesis	2	39	4	K00815,K00817,K00025,K00261,	all_(single)_contig_8863,all_(single)_contig_17409,all_(single)_contig_8153,all_(single)_contig_30853,
ko00903	Limonene and pinene degradation	2	15	5	K00128,K00517,	all_(single)_contig_15469,all_(single)_contig_1325,all_(single)_contig_6783,all_(single)_contig_1600,all_(single)_contig_4576,
ko00604	Glycosphingolipid biosynthesis - ganglio series	2	14	4	K12309,K12373,	all_(single)_contig_14774,all_(single)_contig_19960,all_(single)_contig_4274,all_(single)_contig_12587,
ko04745	Phototransduction - fly	1	18	2	K02183,	all_(single)_contig_9637,all_(single)_contig_13935,
ko05033	Nicotine addiction	1	27	9	K15015,K04392,K04371,	all_(single)_contig_4728,all_(single)_contig_17129,all_(single)_contig_13806,all_(single)_contig_9202,all_(single)_contig_8867,all_(single)_contig_2915,all_(single)_contig_24350,all_(single)_contig_4162,all_(single)_contig_1444,
ko00550	Peptidoglycan biosynthesis	1	40	2	K02563,	all_(single)_contig_33828,all_(single)_contig_27799,
ko00532	Glycosaminoglycan biosynthesis - chondroitin sulfate / dermatan sulfate	1	18	4	K00771,K03083,	all_(single)_contig_3038,all_(single)_contig_7186,all_(single)_contig_12208,all_(single)_contig_12909,
ko00281	Geraniol degradation	1	16	1	K01640,	all_(single)_contig_13196,
ko04340	Hedgehog signaling pathway	1	40	5	K03083,K02563,	all_(single)_contig_33828,all_(single)_contig_3038,all_(single)_contig_7186,all_(single)_contig_27799,all_(single)_contig_12208,
ko00981	Insect hormone biosynthesis	1	16	1	K14985,	all_(single)_contig_30091,
ko00332	Carbapenem biosynthesis	1	19	1	K00931,	all_(single)_contig_1148,
ko04740	Olfactory transduction	1	15	2	K02183,K02183,	all_(single)_contig_9637,all_(single)_contig_13935,
ko00626	Naphthalene degradation	1	32	3	K00121,	all_(single)_contig_5926,all_(single)_contig_4098,all_(single)_contig_12234,
ko00364	Fluorobenzoate degradation	1	15	1	K01061,	all_(single)_contig_15929,
ko04080	Neuroactive ligand-receptor interaction	1	250	1	K05770,	all_(single)_contig_21863,
ko00361	Chlorocyclohexane and chlorobenzene degradation	1	48	1	K01061,	all_(single)_contig_15929,
ko01051	Biosynthesis of ansamycins	1	32	1	K00615,	all_(single)_contig_5560,
ko00624	Polycyclic aromatic hydrocarbon degradation	1	44	1	K00517,	all_(single)_contig_15469,
ko01053	Biosynthesis of siderophore group nonribosomal peptides	1	29	1	K02552,	all_(single)_contig_22092,
ko00254	Aflatoxin biosynthesis	1	12	2	K11262,	all_(single)_contig_27188,all_(single)_contig_33550,
ko00965	Betalain biosynthesis	1	7	1	K15777,	all_(single)_contig_28486,
ko00524	Butirosin and neomycin biosynthesis	1	21	2	K00844,	all_(single)_contig_9085,all_(single)_contig_18207,
ko04742	Taste transduction	1	23	1	K04536,	all_(single)_contig_15153,
ko00944	Flavone and flavonol biosynthesis	1	12	2	K05280,K18211,	all_(single)_contig_12894,all_(single)_contig_6649,
ko00623	Toluene degradation	1	43	1	K01061,	all_(single)_contig_15929,
ko00363	Bisphenol degradation	1	8	1	K00517,	all_(single)_contig_15469,
ko00601	Glycosphingolipid biosynthesis - lacto and neolacto series	1	25	1	K03766,	all_(single)_contig_24464,
ko00902	Monoterpenoid biosynthesis	1	22	3	K15095,	all_(single)_contig_6220,all_(single)_contig_4739,all_(single)_contig_12228,
ko04711	Circadian rhythm - fly	1	8	3	K03083,	all_(single)_contig_3038,all_(single)_contig_7186,all_(single)_contig_12208,
ko00908	Zeatin biosynthesis	1	8	2	K00279,	all_(single)_contig_30452,all_(single)_contig_30152,
ko00471	D-Glutamine and D-glutamate metabolism	1	6	2	K00261,K14617,	all_(single)_contig_8863,all_(single)_contig_16032,
