# Supplementary material for: De novo sequencing of tree peony (Paeonia suffruticosa) transcriptome to identify critical genes involved in flowering and floral organ development
Source: BMC Genomics. 2019 Jul 11;20:572. doi: 10.1186/s12864-019-5857-0 (PMC6624964; doi:10.1186/s12864-019-5857-0)
Supplement: Supplementary file 5 — Table S2. The expression level analysis of the flowering-related genes in the seven samples by the Reads per Kilobase per Million mapped reads (RPKM) method. (XLSX 35 kb) [file 12864_2019_5857_MOESM5_ESM.xlsx]

## Sheet: Sheet1
Table 2 The expression level analysis of the flowering-related genes in the seven samples by the Reads per Kilobase per Million mapped reads (RPKM) method
Unigene name	Unigene ID	Length	Function	ORF start	ORF end	ORF length	FPKM							fold expression change
							HCH	HN	LYH	PD	ZLL-E	ZLL-D	ZLL	log2(HN/HCH)	log2(LYH/HCH)	log2(PD/HCH)	log2(ZLL-E/HCH)	log2(ZLL-D/HCH)	log2(ZLL/HCH)
AGL8	Unigene20825	716	Agamous-like MADS-box protein AGL8 homolog	716	3	714	0	0	21.1742	0	19.7957	276.678	23.396	-	-	-	-	-	-
AGL9	Unigene25078	596	Agamous-like MADS-box protein AGL9 homolog	596	78	519	0	0	25.4374	0	166.47	221.59	0	-	-	-	-	-	-
	Unigene26005	462	Agamous-like MADS-box protein AGL9 homolog	286	2	285	0	0	0	0	0	71.4652	0	-	-	-	-	-	-
	Unigene508	1140	Agamous-like MADS-box protein AGL9 homolog	1102	347	756	9.92996	0	0	0	87.0317	246.179	14.6943	Inf	Inf	Inf	3.13168	4.63177	0.5654
AGL14	Unigene1446	895	Agamous-like MADS-box protein AGL14	498	893	396	37.9447	29.4869	33.8787	0	0	0	18.7168	-0.363822	-0.16352	Inf	Inf	Inf	-1.01956
AGL15	Unigene8300	770	Agamous-like MADS-box protein AGL15	3	602	600	14.7015	68.5475	59.0677	14.2519	0	0	0	2.22114	2.00641	-0.044813	Inf	Inf	Inf
AGL80	Unigene8038	909	Agamous-like MADS-box protein AGL80	339	860	522	24.9068	14.5164	0	0	0	18.1611	129	-0.778859	Inf	Inf	Inf	-0.455688	2.37275
AP1	Unigene23663	72	Rosa hybrid cultivar APETALA1/FUL-like protein	1	72	72	157.224	183.269	0	0	196.857	0	0	0.221141	Inf	Inf	0.324327	Inf	Inf
	Unigene25099	547	Corylopsis sinensis euAP1 APETALA1-like MADS-box (CsAP1) mRNA	3	545	543	0	0	0	0	155.471	301.8	0	-	-	-	-	-	-
	Unigene27854	504	Ricinus communis Protein ULTRAPETALA1	79	504	426	0	130.907	0	0	0	0	0	-	-	-	-	-	-
AP2	Unigene22212	389	Floral homeotic protein APETALA2	387	1	387	0	33.9213	38.9735	0	0	42.4382	43.0631	-	-	-	-	-	-
	Unigene7656	881	transcription factor APETALA2 [Vitis vinifera]	130	732	603	64.2461	0	103.251	12.4562	16.0882	0	38.0285	Inf	0.684477	-2.36674	-1.9976	Inf	-0.756528
AP3	Unigene10744	393	Dubautia sherffiana ASAPETALA3/TM6-B (ASAP3/TM6-B) gene	3	392	390	0	0	0	0	0	168.025	0	-	-	-	-	-	-
ARP	Unigene20246	978	Apurinic endonuclease-redox protein	634	2	633	17.8551	0	47.8256	34.6181	0	0	26.422	Inf	1.42144	0.955187	Inf	Inf	0.5654
CCA1	Unigene7941	1013	Lupinus albus tRNA nucleotidyltransferase (CCA1) mRNA	283	1011	729	0	13.0261	74.8307	21.6662	69.9592	16.2966	33.0731	-	-	-	-	-	-
CCR	Unigene20246	978	Populus trichocarpa mRNA for cinnamoyl CoA reductase	1	978	978	81.0236	13.4922	15.5017	0	28.9852	16.8798	17.1284	-2.58621	-2.38591	Inf	-1.48303	-2.26304	-2.24195
COL1	Unigene20513	1223	Zinc finger protein CONSTANS-LIKE 1	1139	273	867	101.817	21.5787	74.3779	8.97297	0	0	0	-2.23829	-0.453026	-3.50424	Inf	Inf	Inf
	Unigene2193	1360	Malus x domestica CONSTANS-like 1 (COL1) gene	1345	152	1194	58.2655	58.215	55.7379	0	333.5	24.2771	86.2212	-0.001252	-0.063984	Inf	2.51697	-1.26304	0.5654
	Unigene22065	594	Zinc finger protein CONSTANS-LIKE 1	594	1	594	0	0	0	0	71.5846	0	28.2012	-	-	-	-	-	-
	Unigene22252	591	Populus deltoides CONSTANS-like protein CO1 mRNA	590	3	588	0	0	0	74.2737	0	0	0	-	-	-	-	-	-
COL2	Unigene5235	1325	Zinc finger protein CONSTANS-LIKE 2	1325	183	1143	25.6305	19.9176	34.3261	8.28222	117.669	0	0	-0.363822	0.421443	-1.62977	2.1988	Inf	Inf
	Unigene27637	1294	Malus domestica cultivar Fuji CONSTANS-like protein 2 (Col2) mRNA	2	1213	1212	0	40.7895	0	245.938	0	0	0	-	-	-	-	-	-
	Unigene27640	690	Malus domestica cultivar Fuji CONSTANS-like protein 2 (Col2) mRNA	671	291	381	0	114.743	0	15.9043	0	0	0	-	-	-	-	-	-
COL4	Unigene35682	341	Zinc finger protein CONSTANS-LIKE 4	286	41	246	0	38.6962	0	0	0	0	0	-	-	-	-	-	-
	Unigene26637	1201	Zinc finger protein CONSTANS-LIKE 4	682	257	426	0	21.974	25.2468	45.6867	0	0	13.948	-	-	-	-	-	-
COL9	Unigene20880	333	Glycine max CONSTANS-like zinc finger protein (COL9) mRNA	1	333	333	0	0	0	395.457	42.5638	0	0	-	-	-	-	-	-
COL10	Unigene596	718	Zinc finger protein CONSTANS-LIKE 10	281	3	279	0	36.756	0	30.5681	0	0	0	-	-	-	-	-	-
	Unigene14157	319	Zinc finger protein CONSTANS-LIKE 10	317	3	315	70.9728	0	0	0	0	0	0	Inf	Inf	Inf	Inf	Inf	Inf
COL11	Unigene21503	565	Putative zinc finger protein CONSTANS-LIKE 11	3	539	537	0	23.3547	0	97.1145	0	0	0	-	-	-	-	-	-
COL13	Unigene20880	333	Zinc finger protein CONSTANS-LIKE 13	1	333	333	0	0	0	395.457	42.5638	0	0	-	-	-	-	-	-
COL14	Unigene12575	479	Zinc finger protein CONSTANS-LIKE 14	479	132	348	0	110.191	0	0	59.1805	0	34.9719	-	-	-	-	-	-
	Unigene20989	1023	Zinc finger protein CONSTANS-LIKE 14	490	795	306	0	0	44.4595	64.3633	0	0	0	-	-	-	-	-	-
	Unigene6335	1383	Zinc finger protein CONSTANS-LIKE 14	1382	270	1113	16.3704	19.0823	98.6597	15.8698	20.4971	35.8101	36.3374	0.221141	2.59137	-0.044813	0.324327	1.12927	1.15036
COL16	Unigene18489	416	Zinc finger protein CONSTANS-LIKE 16	394	104	291	108.848	0	0	26.3797	34.0715	0	0	Inf	Inf	-2.04481	-1.67567	Inf	Inf
	Unigene19774	839	Zinc finger protein CONSTANS-LIKE 16	837	163	675	26.9849	62.9101	18.07	65.3989	0	39.3527	0	1.22114	-0.578557	1.27712	Inf	0.544312	Inf
	Unigene5412	713	Zinc finger protein CONSTANS-LIKE 16	713	33	681	47.6304	0	63.7898	15.3912	39.758	0	23.4944	Inf	0.421443	-1.62977	-0.260636	Inf	-1.01956
CRY1	Unigene32034	415	Lycopersicon esculentum cryptochrome 1 mRNA	3	245	243	0	0	0	0	0	0	40.3652	-	-	-	-	-	-
	Unigene34895	353	Vitis riparia cryptochrome 1 (CRY1) gene	45	278	234	0	0	42.9482	0	0	0	0	-	-	-	-	-	-
CSTF	Unigene27411	497	KOG0640/RNA processing and modification ;/mRNA cleavage stimulating factor complex	108	419	312	0	0	0	0	0	33.2162	101.116	-	-	-	-	-	-
EBS	Unigene14296	137	PREDICTED: Vitis vinifera similar to EBS1 (EMS-MUTAGENIZED BRI1 SUPPRESSOR 1)	2	136	135	82.6289	0	0	0	0	0	122.274	Inf	Inf	Inf	Inf	Inf	0.5654
EMF2	Unigene10859	461	embryonic flower 2 [Camellia sinensis]	3	461	459	73.667	0	0	71.4139	30.7456	0	0	Inf	Inf	-0.044813	-1.26064	Inf	Inf
	Unigene13753	484	PREDICTED: similar to embryonic flower 2 [Vitis vinifera]	415	44	372	0	0	0	0	0	0	103.832	-	-	-	-	-	-
	Unigene19374	932	PREDICTED: similar to embryonic flower 2 [Vitis vinifera]	930	313	618	24.2922	0	48.8005	11.7746	45.6236	0	17.9738	Inf	1.00641	-1.04481	0.909289	Inf	-0.4346
	Unigene6822	645	Polycomb group protein EMBRYONIC FLOWER 2	643	143	501	52.6519	0	23.505	17.0139	0	25.5945	0	Inf	-1.16352	-1.62977	Inf	-1.04065	Inf
ELF3	Unigene14129	344	Protein EARLY FLOWERING 3	79	339	261	0	0	0	0	82.4055	0	0	-	-	-	-	-	-
	Unigene9492	506	Protein EARLY FLOWERING 3	3	419	417	22.3719	0	89.8856	21.6876	28.0113	0	0	Inf	2.00641	-0.044813	0.324327	Inf	Inf
ESD4	Unigene16228	441	ESD4_ARATH	370	2	369	0	0	0	0	32.14	37.4342	0	-	-	-	-	-	-
FCA	Unigene1103	551	Flowering time control protein FCA	2	550	549	61.6342	0	27.5149	0	25.7237	29.9609	30.4021	Inf	-1.16352	Inf	-1.26064	-1.04065	-1.01956
	Unigene12375	413	Vitis vinifera cultivar Pinot Meunier FCA mRNA	3	329	327	54.8192	0	36.7087	0	0	0	0	Inf	-0.578557	Inf	Inf	Inf	Inf
	Unigene14039	105	Arabidopsis thaliana DNA chromosome 4, ESSA I FCA contig fragment No. 2	103	2	102	107.811	125.67	0	0	0	0	0	0.221141	Inf	Inf	Inf	Inf	Inf
	Unigene18738	294	FCA [Vitis vinifera]	3	248	246	38.5039	0	0	37.3263	0	0	0	Inf	Inf	-0.044813	Inf	Inf	Inf
	Unigene22074	584	sp|O04425|FCA_ARATH	3	266	264	38.7677	0	0	0	0	28.2679	28.6841	Inf	Inf	Inf	Inf	-0.455688	-0.4346
	Unigene27682	733	sp|O04425|FCA_ARATH	732	1	732	15.4436	36.0038	0	89.8276	0	0	0	1.22114	Inf	2.54015	Inf	Inf	Inf
	Unigene6158	907	sp|O04425|FCA_ARATH	524	3	522	24.9618	0	0	12.0992	31.2541	0	55.4075	Inf	Inf	-1.04481	0.324327	Inf	1.15036
FLD	Unigene15513	65	Pisum sativum FLOWERING LOCUS D (FLD) mRNA	65	3	63	174.156	203.006	0	0	0	0	0	0.221141	Inf	Inf	Inf	Inf	Inf
FIE	Unigene20550	1228	Hieracium piloselloides fertilization-independent endosperm (FIE) mRNA,	811	164	648	18.4367	42.9818	86.4209	0	11.5421	26.8867	95.4892	1.22114	2.2288	Inf	-0.675674	0.544311	2.37275
	Unigene24782	514	Ricinus communis fertilization-independent endosperm protein, putative, mRNA	513	154	360	0	0	0	0	0	64.2353	0	-	-	-	-	-	-
FKF1	Unigene5294	1879	circadian clock-associated FKF1 [Glycine max]	1091	3	1089	36.1474	14.0451	8.0685	70.0837	0	0	0	-1.36382	-2.16352	0.955187	Inf	Inf	Inf
FRI	Unigene12497	463	Protein FRIGIDA, putative [Ricinus communis]	62	352	291	48.8992	0	65.489	0	0	0	0	Inf	0.421443	Inf	Inf	Inf	Inf
	Unigene135	1337	Protein FRIGIDA	2	1225	1224	127.003	19.7388	79.3754	32.8315	53.0058	12.3474	62.646	-2.68575	-0.678093	-1.9517	-1.26064	-3.36258	-1.01956
	Unigene1775	1269	Protein FRIGIDA	545	1165	621	0	0	143.364	8.6477	0	0	0	-	-	-	-	-	-
	Unigene20386	1329	Protein FRIGIDA	654	1	654	0	9.92882	0	214.69	0	0	0	-	-	-	-	-	-
	Unigene21338	554	Vitis aestivalis flowering time (FRIGIDA) gene	2	553	552	0	47.6368	0	118.851	0	0	0	-	-	-	-	-	-
	Unigene22822	455	Protein FRIGIDA	276	1	276	0	0	0	0	0	36.2823	73.6331	-	-	-	-	-	-
	Unigene23804	1617	Protein FRIGIDA	3	1430	1428	112.011	73.4438	37.5033	40.7196	8.76546	10.2093	41.4386	-0.608934	-1.57856	-1.45985	-3.67567	-3.45569	-1.4346
	Unigene23826	1978	Protein FRIGIDA	226	1767	1542	5.72303	13.3422	53.6526	5.548	93.154	50.0762	110.096	1.22114	3.2288	-0.044813	4.02477	3.12927	4.26584
	Unigene24480	674	Protein FRIGIDA	524	3	522	0	0	0	0	84.1172	24.4933	0	-	-	-	-	-	-
	Unigene24934	1475	Protein FRIGIDA	1318	17	1302	30.6987	17.8921	20.5569	0	105.702	11.1922	56.7849	-0.778859	-0.578557	Inf	1.78376	-1.45569	0.887328
	Unigene24983	1697	Protein FRIGIDA	1311	40	1272	0	38.8786	17.8677	64.6667	0	0	0	-	-	-	-	-	-
	Unigene25626	1682	Protein FRIGIDA	171	1493	1323	53.8414	0	9.0135	0	109.547	0	39.8372	Inf	-2.57856	Inf	1.02477	Inf	-0.4346
	Unigene26081	1717	Protein FRIGIDA	1684	503	1182	131.86	15.3703	0	0	0	0	0	-3.10079	Inf	Inf	Inf	Inf	Inf
	Unigene26748	1366	Protein FRIGIDA	894	64	831	0	9.65988	77.6903	40.1681	0	0	0	-	-	-	-	-	-
	Unigene5528	1361	Vitis aestivalis flowering time (FRIGIDA) gene	1359	73	1287	16.6351	0	100.254	0	72.8995	0	36.9248	Inf	2.59137	Inf	2.13168	Inf	1.15036
	Unigene714	1867	Protein FRIGIDA	7	1677	1671	6.06329	56.5416	16.2407	440.838	7.59172	0	8.97244	3.22114	1.42144	6.18401	0.324327	Inf	0.5654
	Unigene727	2037	Protein FRIGIDA	1821	154	1668	150.046	51.8229	14.8853	21.5492	76.5396	32.4172	123.355	-1.53375	-3.33345	-2.7997	-0.971129	-2.21058	-0.282597
FT	Unigene10773	700	flowering locus T [Populus nigra]	157	672	516	0	0	0	0	0	70.7505	23.9308	-	-	-	-	-	-
FVE	Unigene28551	955	Arabidopsis thaliana FVE; metal ion binding (FVE) mRNA	854	18	837	0	27.6343	0	11.491	14.8416	34.5727	17.5409	-	-	-	-	-	-
	Unigene36908	351	Arabidopsis thaliana FVE; metal ion binding (FVE) mRNA	80	331	252	32.2512	0	0	0	0	0	0	Inf	Inf	Inf	Inf	Inf	Inf
GAI	Unigene35925	346	GAI/RGA-like protein [Gossypium hirsutum]	346	1	346	0	38.137	0	0	0	0	0	-	-	-	-	-	-
	Unigene4682	2056	DELLA domain GRAS family transcription factor, GA insensitive (GAI), GA1-3 1 (RGA1) repressor protein [Populus trichocarpa]	1	2056	2056	16.5177	6.41799	7.37388	117.425	6.89384	16.0588	16.2953	-1.36382	-1.16352	2.82966	-1.26064	-0.040651	-0.019563
	Unigene6670	810	DELLA protein GAI	1	810	810	0	0	18.7169	54.1923	17.4984	0	41.3618	-	-	-	-	-	-
	Unigene27551	1011	DELLA domain GRAS family transcription factor GAI/RGA1 [Populus trichocarpa]	1	1011	1011	67.1819	0	29.9915	0	14.0195	0	0	Inf	-1.16352	Inf	-2.26064	Inf	Inf
GI	Unigene21436	529	Protein GIGANTEA	397	2	396	0	0	0	124.468	0	0	0	-	-	-	-	-	-
	Unigene26867	1081	Protein GIGANTEA	2	898	897	0	0	0	91.3649	0	0	0	-	-	-	-	-	-
	Unigene5026	1979	Protein GIGANTEA	1841	87	1755	40.041	13.3354	30.6432	27.726	136.079	0	8.46465	-1.58621	-0.385912	-0.53024	1.7649	Inf	-2.24195
	Unigene601	1887	Protein GIGANTEA	163	1704	1542	35.9941	20.9784	32.1372	23.2622	187.781	17.497	35.5094	-0.778859	-0.16352	-0.629775	2.38322	-1.04065	-0.019563
GID1	Unigene 1255	1500	Gibberellin receptor GID1A	258	1292	1035	15.0935	123.157	10.1071	109.739	18.8983	0	0	3.0285	-0.578557	2.86208	0.324327	Inf	Inf
	Unigene1882	1484	Gibberellin receptor GID1A	1228	193	1036	61.0251	35.5671	30.6483	0	0	22.2486	22.5762	-0.778859	-0.993595	Inf	Inf	-1.45569	-1.4346
	Unigene20268	1790	Gibberellin receptor GID1A	1533	499	1035	221.344	117.948	67.7573	12.2614	87.1012	0	93.584	-0.908142	-1.70784	-4.1741	-1.34552	Inf	-1.24195
	Unigene24963	1650	Gibberellin receptor GID1A	250	1283	1034	0	111.961	27.5649	53.207	8.59015	10.0051	10.1524	-	-	-	-	-	-
	Unigene36000	479	Gibberellin receptor GID 1c	1	478	478	0	27.5478	0	0	0	0	0	-	-	-	-	-	-
	Unigene36717	525	Gibberellin receptor GID 1c	1	482	482	0	25.1341	0	0	0	0	0	-	-	-	-	-	-
	Unigene8390	967	Gibberellin receptor GID 1b	966	250	717	11.7065	0	15.6781	11.3484	190.547	0	0	Inf	0.421443	-0.044813	4.02477	Inf	Inf
	Unigene8852	531	Gibberellin receptor GID 1	1	208	208	0	0	0	41.3331	106.77	0	0	-	-	-	-	-	-
LD	Unigene15430	232	Homeobox protein LUMINIDEPENDENS	207	1	207	48.7938	0	0	0	0	71.1572	0	Inf	Inf	Inf	Inf	0.544312	Inf
LFY	Unigene30228	673	Liriodendron tulipifera clone BAC125P15 FLORICAULA/LEAFY-like protein	1	672	672	0	313.709	45.0541	0	0	24.5297	49.7817	-	-	-	-	-	-
LHY	Unigene1175	245	transcription factor LHY [Populus nigra]	243	19	225	0	0	0	0	231.408	0	68.3736	-	-	-	-	-	-
	Unigene5312	1759	Protein LHY(LATE ELONGATED HYPOCOTYL);	212	1759	1548	0	0	0	6.23874	209.504	0	28.57	-	-	-	-	-	-
MAF-like	Unigene11253	812	Maf-like protein DDB_G0281937Maf-like protein DDB_G0281937	119	694	576	13.9411	16.2505	18.6708	13.5147	0	0	0	0.221141	0.421443	-0.044813	Inf	Inf	Inf
MBD9	Unigene15821	233	Methyl-CpG-binding domain-containing protein 9	231	1	231	0	0	0	0	121.663	0	0	-	-	-	-	-	-
MBD11	Unigene1624	1306	Methyl-CpG-binding domain-containing protein 11	177	1133	957	17.3356	10.1037	34.8255	75.6244	0	0	25.6532	-0.778859	1.00641	2.12511	Inf	Inf	0.5654
MBD10	Unigene20278	1383	Methyl-CpG-binding domain-containing protein 10	1228	245	984	40.9261	28.6234	32.8866	7.93488	61.4913	11.9367	12.1125	-0.515825	-0.315523	-2.36674	0.587361	-1.77762	-1.75653
MBD2	Unigene20348	1192	Methyl-CpG-binding domain-containing protein 2	1192	134	1059	132.955	55.3498	101.75	55.2379	59.4536	138.494	196.746	-1.26429	-0.385912	-1.2672	-1.1611	0.0588849	0.5654
MBD9	Unigene22715	362	Methyl-CpG-binding domain-containing protein 9	3	347	345	0	145.805	0	0	0	0	0	-	-	-	-	-	-
MBD5	Unigene2505	1332	Methyl-CpG-binding domain-containing protein 5	2	988	987	59.4903	39.6258	182.111	0	10.641	49.575	75.4574	-0.586214	1.61409	Inf	-2.48303	-0.263043	0.343008
MBD10	Unigene26276	715	Methyl-CpG-binding domain-containing protein 10	1	561	561	0	18.4551	0	46.0445	0	0	0	-	-	-	-	-	-
MBD5	Unigene28418	798	Methyl-CpG-binding domain-containing protein 5	176	796	621	0	66.1423	0	96.2626	0	0	0	-	-	-	-	-	-
MBD10	Unigene29543	1578	Methyl-CpG-binding domain-containing protein 10	1578	283	1296	64.5636	8.3621	48.0377	0	116.767	31.3849	0	-2.94878	-0.426554	Inf	0.854841	-1.04065	Inf
	Unigene29552	1314	Methyl-CpG-binding domain-containing protein 10	1313	426	888	0	30.1265	0	225.492	0	0	0	-	-	-	-	-	-
	Unigene32051	481	Methyl-CpG-binding domain-containing protein 10	1	294	294	0	0	0	0	0	0	34.8265	-	-	-	-	-	-
MBD11	Unigene4882	2274	Methyl-CpG-binding domain-containing protein 11	2246	246	2001	24.8904	34.8164	53.3358	72.3874	49.8636	36.2983	22.0997	0.484175	1.09951	1.54015	1.0024	0.544312	-0.171566
	Unigene7579	519	Methyl-CpG-binding domain-containing protein 11	518	237	282	87.2459	25.4247	0	21.1444	0	0	32.2766	-1.77886	Inf	-2.04481	Inf	Inf	-1.4346
PHYE	Unigene15530	433	Millettia grandis phytochrome E (PHYE) gene	2	433	432	0	0	0	0	0	0	193.436	-	-	-	-	-	-
	Unigene16768	90	Pieris nana PHYE gene for phytochrome E	3	89	87	0	0	336.905	0	0	0	0	-	-	-	-	-	-
	Unigene24187	896	Vitis vinifera genotype PN40024 phytochrome E (PHYE) gene	1	747	747	12.6341	73.635	0	12.2477	0	0	93.4796	2.54307	Inf	-0.044813	Inf	Inf	2.88733
PI	Unigene920	838	Vitis vinifera B-class MADS-box transcription factor PISTILLATA (PI) gene, complete cds	819	166	654	0	0	0	0	253.707	413.697	0	-	-	-	-	-	-
PRR7	Unigene11589	361	pseudo-response regulator 7 [Castanea sativa]	79	360	282	0	73.1047	41.9964	0	0	0	0	-	-	-	-	-	-
SDG2	Unigene12203	377	Arabidopsis thaliana SDG2 (SET DOMAIN-CONTAINING PROTEIN 2) (SDG2) mRNA, complete cds	328	2	327	30.0269	0	40.2141	29.1086	37.5961	0	0	Inf	0.421443	-0.044813	0.324327	Inf	Inf
	Unigene8051	806	Arabidopsis thaliana SDG2 (SET DOMAIN-CONTAINING PROTEIN 2) (SDG2) mRNA, complete cds	162	653	492	14.0449	0	0	68.0765	70.3411	40.9639	20.7835	Inf	Inf	2.27712	2.32433	1.54431	0.5654
SDG	Unigene8423	841	Arabidopsis thaliana SET domain-containing protein (AT3G07670) mRNA, complete cds	460	2	459	26.9207	15.6901	18.027	26.0974	16.8534	0	39.8372	-0.778859	-0.578557	-0.044813	-0.675673	Inf	0.5654
2019-09-01	Unigene15136	588	Developmental protein SEPALLATA 1	398	3	396	0	0	0	0	0	84.2268	28.489	-	-	-	-	-	-
	Unigene21930	510	Developmental protein SEPALLATA 1	3	509	507	0	0	0	0	27.7917	97.1086	0	-	-	-	-	-	-
SKB1	Unigene8505	380	Arabidopsis thaliana SKB1 (SHK1 BINDING PROTEIN 1); protein methyltransferase (SKB1) mRNA, complete cds	339	1	339	29.7899	0	119.69	57.7576	74.5986	43.4433	88.166	Inf	2.00641	0.955187	1.32433	0.544312	1.5654
SOC1	Unigene21092	577	MADS-box protein SOC1	509	39	471	156.952	0	0	0	0	0	0	Inf	Inf	Inf	Inf	Inf	Inf
	Unigene6340	750	MADS-box protein SOC1	749	15	735	90.5613	35.1877	0	29.2638	0	0	0	-1.36382	Inf	-1.62977	Inf	Inf	Inf
SPY	Unigene12028	603	Rosa wichurana mRNA for putative SPINDLY protein (spy gene)	603	1	603	37.5461	21.8829	50.2843	0	47.0108	0	0	-0.778859	0.421443	Inf	0.324327	Inf	Inf
SPL9	Unigene5869	886	sp|Q700W2|SPL9_ARATH	189	884	696	12.7767	0	0	0	15.9975	74.5303	18.9069	Inf	Inf	Inf	0.324327	2.54431	0.5654
SVP	Unigene20625	1200	MADS-box protein SVP	955	233	723	75.4677	10.9962	63.1696	18.2899	0	27.5141	69.7981	-2.77886	-0.256629	-2.04481	Inf	-1.45569	-0.112672
TFL	Unigene12913	588	Populus nigra PnTFL1d mRNA for terminal flower 1	409	74	336	0	0	25.7835	0	72.315	0	0	-	-	-	-	-	-
TPS	Unigene107	2745	KOG1050/Carbohydrate transport and metabolism ;/Trehalose-6-phosphate synthase component	1967	651	1317	41.2392	9.61413	33.1381	31.9823	61.9617	0	30.5128	-2.10079	-0.315523	-0.366741	0.587361	Inf	-0.4346
	Unigene10959	626	Carbohydrate transport and metabolism ;/Trehalose-6-phosphate synthase component	2	433	432	18.0833	21.0789	24.2184	35.0605	0	0	0	0.221141	0.421443	0.955187	Inf	Inf	Inf
	Unigene11306	622	Carbohydrate transport and metabolism ;/Trehalose-6-phosphate synthase component	622	188	435	0	0	0	0	91.1495	0	0	-	-	-	-	-	-
	Unigene13066	778	Carbohydrate transport and metabolism ;/Trehalose-6-phosphate synthase component	777	25	753	0	0	0	28.2106	109.309	0	0	-	-	-	-	-	-
	Unigene13083	482	Carbohydrate transport and metabolism ;/Trehalose-6-phosphate synthase component	482	3	480	0	0	0	22.7675	176.437	0	0	-	-	-	-	-	-
	Unigene4566	1689	VIN3				6.70228	31.2502	26.9284	12.9946	41.959	39.0964	19.836	2.22114	2.00641	0.955187	2.64625	2.54431	1.5654
VIP2	Unigene19170	161	Probable NOT transcription complex subunit VIP2 (Fragment)	161	3	159	70.3115	0	0	0	88.0357	0	0	Inf	Inf	Inf	0.324327	Inf	Inf
	Unigene23440	360	Probable NOT transcription complex subunit VIP2 (Fragment)	228	1	228	62.8898	0	0	0	0	0	0	Inf	Inf	Inf	Inf	Inf	Inf
	Unigene30997	615	Probable NOT transcription complex subunit VIP2 (Fragment)	614	396	219	18.4068	0	73.9547	0	0	0	0	Inf	2.00641	Inf	Inf	Inf	Inf
	Unigene4704	1668	Probable NOT transcription complex subunit VIP2 (Fragment)	1506	163	1344	27.1467	31.6436	45.4458	6.5791	50.9847	9.89716	10.0429	0.221141	0.743371	-2.04481	0.909289	-1.45569	-1.4346
	Unigene4807	2505	Probable NOT transcription complex subunit VIP2 (Fragment)	2503	2189	315	36.1522	0	30.2609	0	16.9745	26.3608	46.8107	Inf	-0.256629	Inf	-1.09071	-0.455688	0.372755
	Unigene9871	608	Probable NOT transcription complex subunit VIP2 (Fragment)	3	608	606	37.2374	21.703	0	0	0	54.3041	0	-0.778859	Inf	Inf	Inf	0.544312	Inf
Dash represents unavailable value, and Inf represents infinite value.
